# Supplementary material for: Molecular mechanism of Arp2/3 complex inhibition by Arpin
Source: Nat Commun. 2022 Feb 2;13:628. doi: 10.1038/s41467-022-28112-2 (PMC8810855; doi:10.1038/s41467-022-28112-2)
Supplement: Supplementary file 4 — Source Data [file 41467_2022_28112_MOESM4_ESM.xlsx]

## Sheet: Figure 4b
Actin																															actin+Arp2/3	Sample3			Sample3			Sample3			Sample3			Sample3			Sample3
Sample3			Sample3			Sample3			Sample3			Sample3			Sample3			Sample3			Sample3			Sample3			Sample3					Time (s)	Intensity (a.u.)		Time (s)	Intensity (a.u.)		Time (s)			Time (s)			Time (s)			Time (s)
Time (s)	Intensity (a.u.)		Time (s)	Intensity (a.u.)		Time (s)			Time (s)			Time (s)			Time (s)			Time (s)			Time (s)			Time (s)			Time (s)	avg	std dev			2.5	34.5657	34.5657	2.5	36.0908	34.565	2.5	37.143	36.5691	2.5	0	372.986	2.5	1.52578	394.795	2.5	0.573879	381.56
2.5	43.3553	43.3553	2.5	43.6073	43.2845	2.5	42.7348	41.4359	2.5	0	491.748	2.5	0.322792	471.688	2.5	1.29895	448.322	2.5	0		2.5	0.00068433		2.5	0.00289736		2.5	0.0011939	0.0015144			7.5	35.4563		7.5	35.2769		7.5	36.6297		7.5	0.890579		7.5	0.711868		7.5	0.060669
7.5	43.8696		7.5	43.2845		7.5	41.4359		7.5	0.51428		7.5	0		7.5	0		7.5	0.00104582		7.5	0		7.5	0		7.5	0.00034861	0.00060381			12.5	35.1372		12.5	35.4192		12.5	37.4756		12.5	0.571495		12.5	0.854248		12.5	0.906506
12.5	44.6748		12.5	43.3432		12.5	42.84		12.5	1.31953		12.5	0.0586739		12.5	1.40417		12.5	0.00268335		12.5	0.00012439		12.5	0.00313205		12.5	0.00197993	0.00162253			17.5	35.4401		17.5	34.9312		17.5	36.5691		17.5	0.874432		17.5	0.366169		17.5	0
17.5	45.574		17.5	43.8089		17.5	42.0191		17.5	2.21866		17.5	0.524368		17.5	0.583267		17.5	0.00451178		17.5	0.00111168		17.5	0.001301		17.5	0.00230816	0.00191074			22.5	36.8402		22.5	34.565		22.5	37.2456		22.5	2.27446		22.5	0		22.5	0.676529
22.5	44.5675		22.5	44.0703		22.5	41.8761		22.5	1.2122		22.5	0.785851		22.5	0.440212		22.5	0.00246508		22.5	0.00166604		22.5	0.00098191		22.5	0.00170434	0.00074232			27.5	36.8549		27.5	35.5703		27.5	37.2104		27.5	2.28918		27.5	1.00529		27.5	0.641293
27.5	44.7576		27.5	45.981		27.5	43.3529		27.5	1.40229		27.5	2.69648		27.5	1.91704		27.5	0.00285164		27.5	0.00571666		27.5	0.00427603		27.5	0.00428144	0.00143252			32.5	37.7653		32.5	35.2701		32.5	38.0239		32.5	3.19964		32.5	0.705082		32.5	1.45477
32.5	44.2852		32.5	44.5908		32.5	42.9541		32.5	0.92986		32.5	1.30627		32.5	1.51826		32.5	0.00189093		32.5	0.00276934		32.5	0.00338654		32.5	0.00268227	0.0007516			37.5	36.4359		37.5	36.7483		37.5	37.8479		37.5	1.87022		37.5	2.18333		37.5	1.27882
37.5	44.6546		37.5	45.3602		37.5	44.0163		37.5	1.29928		37.5	2.0757		37.5	2.58041		37.5	0.00264216		37.5	0.00440057		37.5	0.0057557		37.5	0.00426615	0.00156112			42.5	37.654		42.5	35.2547		42.5	38.0213		42.5	3.08827		42.5	0.689728		42.5	1.45219
42.5	45.4755		42.5	46.1984		42.5	43.1021		42.5	2.12019		42.5	2.91386		42.5	1.66626		42.5	0.00431154		42.5	0.00617751		42.5	0.00371665		42.5	0.00473523	0.00128398			47.5	38.2187		47.5	35.8492		47.5	38.68		47.5	3.65303		47.5	1.28422		47.5	2.11087
47.5	45.691		47.5	46.8427		47.5	44.6699		47.5	2.3357		47.5	3.55822		47.5	3.2341		47.5	0.00474979		47.5	0.00754359		47.5	0.00721378		47.5	0.00650239	0.00152672			52.5	37.9248		52.5	35.7853		52.5	39.1307		52.5	3.3591		52.5	1.2203		52.5	2.56163
52.5	45.2369		52.5	47.1251		52.5	44.5885		52.5	1.88158		52.5	3.84062		52.5	3.15268		52.5	0.00382632		52.5	0.00814228		52.5	0.00703218		52.5	0.00633359	0.00224118			57.5	39.0335		57.5	35.1493		57.5	39.8463		57.5	4.46782		57.5	0.584278		57.5	3.27724
57.5	44.5947		57.5	48.0319		57.5	45.133		57.5	1.2394		57.5	4.74739		57.5	3.69718		57.5	0.0025204		57.5	0.0100647		57.5	0.0082467		57.5	0.00694392	0.00393725			62.5	38.1671		62.5	36.462		62.5	39.6266		62.5	3.60136		62.5	1.89699		62.5	3.05754
62.5	45.9626		62.5	47.9541		62.5	44.2343		62.5	2.60726		62.5	4.66958		62.5	2.79849		62.5	0.00530203		62.5	0.00989971		62.5	0.00624214		62.5	0.00714796	0.002429			67.5	40.0653		67.5	37.0084		67.5	39.465		67.5	5.49962		67.5	2.44342		67.5	2.89595
67.5	46.8531		67.5	49.076		67.5	46.7996		67.5	3.49778		67.5	5.79147		67.5	5.36378		67.5	0.00711295		67.5	0.0122782		67.5	0.0119641		67.5	0.0104517	0.00289574			72.5	40.1611		72.5	36.523		72.5	40.2413		72.5	5.59539		72.5	1.95805		72.5	3.67223
72.5	46.6812		72.5	50.3588		72.5	45.9299		72.5	3.32592		72.5	7.07428		72.5	4.49402		72.5	0.00676348		72.5	0.0149978		72.5	0.0100241		72.5	0.0105951	0.00414675			77.5	40.577		77.5	37.5765		77.5	40.5952		77.5	6.01128		77.5	3.01155		77.5	4.02616
77.5	48.1656		77.5	50.9178		77.5	46.6644		77.5	4.8103		77.5	7.6333		77.5	5.22855		77.5	0.00978205		77.5	0.0161829		77.5	0.0116625		77.5	0.0125425	0.00328993			82.5	40.1236		82.5	38.3116		82.5	41.0938		82.5	5.55794		82.5	3.74658		82.5	4.52477
82.5	48.9227		82.5	51.5101		82.5	47.2991		82.5	5.5674		82.5	8.22561		82.5	5.86328		82.5	0.0113217		82.5	0.0174386		82.5	0.0130783		82.5	0.0139462	0.0031495			87.5	41.6824		87.5	37.6888		87.5	40.9309		87.5	7.1167		87.5	3.12383		87.5	4.36187
87.5	46.4008		87.5	52.3296		87.5	48.0928		87.5	3.04553		87.5	9.0451		87.5	6.6569		87.5	0.00619329		87.5	0.019176		87.5	0.0148485		87.5	0.0134059	0.00661049			92.5	42.8108		92.5	36.9859		92.5	42.9517		92.5	8.24511		92.5	2.42089		92.5	6.38258
92.5	49.4905		92.5	52.1377		92.5	49.7038		92.5	6.13524		92.5	8.8532		92.5	8.26791		92.5	0.0124764		92.5	0.0187692		92.5	0.0184419		92.5	0.0165625	0.00354245			97.5	42.0469		97.5	38.5868		97.5	43.1463		97.5	7.48117		97.5	4.0218		97.5	6.57722
97.5	49.5663		97.5	53.1413		97.5	50.7914		97.5	6.21101		97.5	9.8568		97.5	9.35558		97.5	0.0126305		97.5	0.0208969		97.5	0.020868		97.5	0.0181318	0.00476428			102.5	41.1658		102.5	38.7204		102.5	42.2226		102.5	6.60011		102.5	4.15538		102.5	5.6535
102.5	51.1548		102.5	52.587		102.5	50.5829		102.5	7.79949		102.5	9.30249		102.5	9.14704		102.5	0.0158607		102.5	0.0197217		102.5	0.0204028		102.5	0.0186618	0.00244954			107.5	43.8818		107.5	39.5848		107.5	43.3529		107.5	9.31612		107.5	5.01978		107.5	6.78381
107.5	50.0507		107.5	55.0968		107.5	51.2954		107.5	6.69542		107.5	11.8123		107.5	9.85958		107.5	0.0136156		107.5	0.0250426		107.5	0.0219922		107.5	0.0202168	0.00591681			112.5	43.6519		112.5	38.3918		112.5	43.8332		112.5	9.08624		112.5	3.82682		112.5	7.26408
112.5	51.7768		112.5	54.3067		112.5	51.2851		112.5	8.42153		112.5	11.0222		112.5	9.84921		112.5	0.0171257		112.5	0.0233676		112.5	0.021969		112.5	0.0208208	0.00327555			117.5	45.1337		117.5	39.0987		117.5	44.7522		117.5	10.568		117.5	4.53368		117.5	8.18312
117.5	52.7793		117.5	56.1013		117.5	52.8747		117.5	9.42401		117.5	12.8168		117.5	11.4388		117.5	0.0191643		117.5	0.0271722		117.5	0.0255147		117.5	0.0239504	0.0042269			122.5	45.5671		122.5	39.8597		122.5	45.2792		122.5	11.0014		122.5	5.29476		122.5	8.71017
122.5	53.4752		122.5	58.3371		122.5	52.8428		122.5	10.1199		122.5	15.0526		122.5	11.4069		122.5	0.0205794		122.5	0.0319123		122.5	0.0254435		122.5	0.0259784	0.00568531			127.5	45.8741		127.5	40.3017		127.5	44.2836		127.5	11.3084		127.5	5.73674		127.5	7.71451
127.5	54.9053		127.5	57.2797		127.5	52.9055		127.5	11.55		127.5	13.9952		127.5	11.4696		127.5	0.0234877		127.5	0.0296704		127.5	0.0255834		127.5	0.0262472	0.00314431			132.5	46.7006		132.5	40.8437		132.5	46.3006		132.5	12.1349		132.5	6.27868		132.5	9.73147
132.5	54.7898		132.5	58.7099		132.5	55.1366		132.5	11.4345		132.5	15.4254		132.5	13.7008		132.5	0.0232527		132.5	0.0327025		132.5	0.0305601		132.5	0.0288385	0.00495459			137.5	48.1753		137.5	41.4809		137.5	45.8469		137.5	13.6096		137.5	6.91589		137.5	9.27779
137.5	55.1578		137.5	60.9824		137.5	55.9871		137.5	11.8025		137.5	17.6979		137.5	14.5512		137.5	0.0240012		137.5	0.0375204		137.5	0.032457		137.5	0.0313262	0.00683015			142.5	47.7766		142.5	41.3464		142.5	47.0678		142.5	13.2108		142.5	6.78139		142.5	10.4987
142.5	56.8224		142.5	60.4076		142.5	56.3055		142.5	13.4671		142.5	17.1231		142.5	14.8696		142.5	0.0273861		142.5	0.0363018		142.5	0.0331673		142.5	0.0322851	0.00452284			147.5	48.1777		147.5	41.9039		147.5	47.1716		147.5	13.612		147.5	7.33889		147.5	10.6025
147.5	56.6614		147.5	60.5374		147.5	55.6613		147.5	13.3061		147.5	17.2529		147.5	14.2254		147.5	0.0270588		147.5	0.036577		147.5	0.0317303		147.5	0.0317887	0.00475935			152.5	48.8845		152.5	42.3302		152.5	49.0646		152.5	14.3188		152.5	7.76519		152.5	12.4956
152.5	56.7259		152.5	63.2353		152.5	58.1153		152.5	13.3706		152.5	19.9508		152.5	16.6795		152.5	0.02719		152.5	0.0422967		152.5	0.0372042		152.5	0.0355636	0.00768581			157.5	48.7106		157.5	43.0349		157.5	48.1112		157.5	14.1449		157.5	8.46995		157.5	11.5421
157.5	58.5633		157.5	64.4405		157.5	58.2912		157.5	15.208		157.5	21.156		157.5	16.8554		157.5	0.0309263		157.5	0.0448517		157.5	0.0375966		157.5	0.0377916	0.00696474			162.5	50.6603		162.5	42.9201		162.5	50.2673		162.5	16.0946		162.5	8.35516		162.5	13.6982
162.5	58.1379		162.5	64.4538		162.5	59.1329		162.5	14.7826		162.5	21.1693		162.5	17.697		162.5	0.0300613		162.5	0.0448798		162.5	0.0394738		162.5	0.0381383	0.00749898			167.5	50.317		167.5	42.7764		167.5	49.2391		167.5	15.7513		167.5	8.21143		167.5	12.67
167.5	59.6161		167.5	65.9652		167.5	60.5054		167.5	16.2608		167.5	22.6807		167.5	19.0696		167.5	0.0330673		167.5	0.0480841		167.5	0.0425354		167.5	0.0412289	0.00759316			172.5	50.9263		172.5	43.7195		172.5	49.7736		172.5	16.3606		172.5	9.15448		172.5	13.2046
172.5	61.2972		172.5	67.088		172.5	61.0813		172.5	17.9419		172.5	23.8035		172.5	19.6454		172.5	0.036486		172.5	0.0504645		172.5	0.0438199		172.5	0.0435901	0.00699205			177.5	51.3706		177.5	44.0394		177.5	51.1003		177.5	16.8049		177.5	9.47437		177.5	14.5312
177.5	59.8595		177.5	67.4569		177.5	64.4985		177.5	16.5042		177.5	24.1724		177.5	23.0627		177.5	0.0335624		177.5	0.0512466		177.5	0.0514422		177.5	0.0454171	0.0102669			182.5	53.3478		182.5	44.1838		182.5	51.9255		182.5	18.7821		182.5	9.61882		182.5	15.3564
182.5	63.3238		182.5	68.9322		182.5	64.1934		182.5	19.9685		182.5	25.6477		182.5	22.7576		182.5	0.0406072		182.5	0.0543742		182.5	0.0507616		182.5	0.048581	0.00713785			187.5	54.1059		187.5	45.4057		187.5	52.2937		187.5	19.5402		187.5	10.8407		187.5	15.7247
187.5	63.9662		187.5	70.8321		187.5	65.0686		187.5	20.6109		187.5	27.5476		187.5	23.6328		187.5	0.0419136		187.5	0.0584021		187.5	0.0527138		187.5	0.0510098	0.00837531			192.5	54.1569		192.5	45.5778		192.5	52.9312		192.5	19.5912		192.5	11.0128		192.5	16.3621
192.5	64.2647		192.5	71.9166		192.5	64.6378		192.5	20.9094		192.5	28.6321		192.5	23.202		192.5	0.0425206		192.5	0.0607013		192.5	0.0517529		192.5	0.0516583	0.00909075			197.5	55.5244		197.5	44.9079		197.5	54.4883		197.5	20.9587		197.5	10.3429		197.5	17.9193
197.5	65.6135		197.5	71.6904		197.5	65.2091		197.5	22.2582		197.5	28.4059		197.5	23.7733		197.5	0.0452634		197.5	0.0602217		197.5	0.0530272		197.5	0.0528374	0.00748095			202.5	56.355		202.5	45.9179		202.5	52.451		202.5	21.7893		202.5	11.353		202.5	15.8819
202.5	65.9157		202.5	73.0245		202.5	66.7135		202.5	22.5604		202.5	29.74		202.5	25.2777		202.5	0.0458779		202.5	0.0630501		202.5	0.0563828		202.5	0.0551036	0.00865725			207.5	56.3893		207.5	47.0589		207.5	54.3874		207.5	21.8236		207.5	12.4939		207.5	17.8183
207.5	67.7487		207.5	73.9622		207.5	68.4068		207.5	24.3934		207.5	30.6777		207.5	26.971		207.5	0.0496056		207.5	0.065038		207.5	0.0601598		207.5	0.0582678	0.00788826			212.5	56.2227		212.5	47.8389		212.5	55.3077		212.5	21.657		212.5	13.2739		212.5	18.7387
212.5	68.1528		212.5	75.8064		212.5	67.8956		212.5	24.7975		212.5	32.5219		212.5	26.4598		212.5	0.0504274		212.5	0.0689479		212.5	0.0590195		212.5	0.059465	0.0092683			217.5	57.4084		217.5	47.1867		217.5	55.5441		217.5	22.8427		217.5	12.6217		217.5	18.975
217.5	69.5975		217.5	77.0798		217.5	69.789		217.5	26.2422		217.5	33.7953		217.5	28.3531		217.5	0.0533652		217.5	0.0716476		217.5	0.0632427		217.5	0.0627518	0.00915111			222.5	57.371		222.5	48.5996		222.5	55.7847		222.5	22.8053		222.5	14.0346		222.5	19.2157
222.5	70.2395		222.5	78.9507		222.5	72.0988		222.5	26.8842		222.5	35.6662		222.5	30.6629		222.5	0.0546708		222.5	0.075614		222.5	0.0683949		222.5	0.0662266	0.0106386			227.5	58.1433		227.5	47.7952		227.5	57.343		227.5	23.5776		227.5	13.2302		227.5	20.7739
227.5	71.0857		227.5	78.6858		227.5	71.9867		227.5	27.7304		227.5	35.4013		227.5	30.5508		227.5	0.0563915		227.5	0.0750523		227.5	0.0681448		227.5	0.0665295	0.00943468			232.5	58.4502		232.5	48.7844		232.5	57.9634		232.5	23.8845		232.5	14.2194		232.5	21.3943
232.5	71.896		232.5	80.1123		232.5	72.6145		232.5	28.5407		232.5	36.8278		232.5	31.1786		232.5	0.0580394		232.5	0.0780765		232.5	0.0695452		232.5	0.0685537	0.0100553			237.5	59.267		237.5	49.0555		237.5	57.2182		237.5	24.7013		237.5	14.4905		237.5	20.6491
237.5	74.4124		237.5	80.266		237.5	73.8775		237.5	31.0571		237.5	36.9815		237.5	32.4416		237.5	0.0631566		237.5	0.0784024		237.5	0.0723623		237.5	0.0713071	0.00767751			242.5	60.7102		242.5	49.5989		242.5	58.805		242.5	26.1445		242.5	15.0339		242.5	22.2359
242.5	74.2784		242.5	81.917		242.5	75.3072		242.5	30.9231		242.5	38.6325		242.5	33.8714		242.5	0.062884		242.5	0.0819027		242.5	0.0755514		242.5	0.073446	0.00968255			247.5	60.1933		247.5	49.9222		247.5	58.6819		247.5	25.6276		247.5	15.3572		247.5	22.1128
247.5	75.0687		247.5	83.3217		247.5	76.4881		247.5	31.7134		247.5	40.0372		247.5	35.0522		247.5	0.0644913		247.5	0.0848807		247.5	0.0781854		247.5	0.0758525	0.010393			252.5	60.7851		252.5	50.5027		252.5	59.7268		252.5	26.2194		252.5	15.9377		252.5	23.1578
252.5	76.7902		252.5	84.616		252.5	76.9035		252.5	33.4349		252.5	41.3315		252.5	35.4676		252.5	0.0679919		252.5	0.0876247		252.5	0.079112		252.5	0.0782429	0.00984519			257.5	60.8813		257.5	50.8249		257.5	59.1798		257.5	26.3156		257.5	16.2599		257.5	22.6107
257.5	77.6359		257.5	85.3714		257.5	79.0397		257.5	34.2806		257.5	42.0869		257.5	37.6038		257.5	0.0697118		257.5	0.0892262		257.5	0.0838767		257.5	0.0809383	0.0100836			262.5	61.8987		262.5	51.4332		262.5	60.7293		262.5	27.333		262.5	16.8682		262.5	24.1602
262.5	77.6273		262.5	86.459		262.5	80.239		262.5	34.272		262.5	43.1745		262.5	38.8031		262.5	0.0696944		262.5	0.0915319		262.5	0.0865519		262.5	0.0825927	0.0114444			267.5	63.4378		267.5	51.2959		267.5	63.0617		267.5	28.8721		267.5	16.7309		267.5	26.4927
267.5	80.9391		267.5	87.6534		267.5	81.5728		267.5	37.5838		267.5	44.3689		267.5	40.137		267.5	0.076429		267.5	0.094064		267.5	0.089527		267.5	0.0866734	0.00915731			272.5	64.2273		272.5	52.7962		272.5	62.0241		272.5	29.6616		272.5	18.2312		272.5	25.455
272.5	82.3021		272.5	89.3664		272.5	82.3179		272.5	38.9468		272.5	46.0819		272.5	40.882		272.5	0.0792009		272.5	0.0976957		272.5	0.0911889		272.5	0.0893618	0.00938182			277.5	64.7107		277.5	53.1435		277.5	63.9317		277.5	30.145		277.5	18.5785		277.5	27.3627
277.5	83.9227		277.5	91.0472		277.5	84.9144		277.5	40.5674		277.5	47.7627		277.5	43.4785		277.5	0.0824965		277.5	0.101259		277.5	0.0969806		277.5	0.0935787	0.009833			282.5	65.9507		282.5	54.7023		282.5	62.7851		282.5	31.385		282.5	20.1373		282.5	26.216
282.5	84.6371		282.5	92.5639		282.5	84.5893		282.5	41.2818		282.5	49.2794		282.5	43.1534		282.5	0.0839492		282.5	0.104475		282.5	0.0962553		282.5	0.094893	0.0103303			287.5	65.6963		287.5	55.5167		287.5	64.9176		287.5	31.1306		287.5	20.9517		287.5	28.3485
287.5	84.2121		287.5	94.6997		287.5	86.4998		287.5	40.8568		287.5	51.4152		287.5	45.064		287.5	0.0830849		287.5	0.109002		287.5	0.100517		287.5	0.0975348	0.0132136			292.5	65.3999		292.5	55.2378		292.5	64.6295		292.5	30.8342		292.5	20.6728		292.5	28.0604
292.5	86.7797		292.5	94.9671		292.5	88.1594		292.5	43.4244		292.5	51.6826		292.5	46.7236		292.5	0.0883063		292.5	0.10957		292.5	0.104219		292.5	0.100698	0.0110602			297.5	67.5239		297.5	55.4351		297.5	67.5084		297.5	32.9582		297.5	20.8701		297.5	30.9393
297.5	86.9823		297.5	93.4982		297.5	88.3094		297.5	43.627		297.5	50.2137		297.5	46.8735		297.5	0.0887183		297.5	0.106455		297.5	0.104553		297.5	0.0999089	0.0097379			302.5	67.3425		302.5	55.8165		302.5	68.1933		302.5	32.7768		302.5	21.2515		302.5	31.6242
302.5	89.1604		302.5	97.1861		302.5	91.1851		302.5	45.8051		302.5	53.9016		302.5	49.7493		302.5	0.0931475		302.5	0.114274		302.5	0.110968		302.5	0.10613	0.0113638			307.5	68.309		307.5	56.8494		307.5	66.8497		307.5	33.7433		307.5	22.2844		307.5	30.2806
307.5	89.1617		307.5	97.875		307.5	89.8291		307.5	45.8064		307.5	54.5905		307.5	48.3932		307.5	0.0931502		307.5	0.115734		307.5	0.107943		307.5	0.105609	0.0114716			312.5	68.3		312.5	57.5584		312.5	67.9923		312.5	33.7343		312.5	22.9934		312.5	31.4232
312.5	89.8839		312.5	100.467		312.5	91.6108		312.5	46.5286		312.5	57.1829		312.5	50.175		312.5	0.0946189		312.5	0.12123		312.5	0.111917		312.5	0.109255	0.0135039			317.5	69.6217		317.5	58.1683		317.5	68.5384		317.5	35.056		317.5	23.6034		317.5	31.9693
317.5	90.941		317.5	99.3997		317.5	93.4814		317.5	47.5857		317.5	56.1152		317.5	52.0456		317.5	0.0967686		317.5	0.118967		317.5	0.11609		317.5	0.110608	0.0120716			322.5	69.7085		322.5	57.7622		322.5	69.0493		322.5	35.1428		322.5	23.1972		322.5	32.4802
322.5	92.2069		322.5	101.991		322.5	93.3213		322.5	48.8516		322.5	58.7069		322.5	51.8854		322.5	0.0993429		322.5	0.124461		322.5	0.115732		322.5	0.113179	0.0127524			327.5	71.0551		327.5	60.2138		327.5	70.2158		327.5	36.4894		327.5	25.6488		327.5	33.6467
327.5	92.6207		327.5	102.711		327.5	94.1597		327.5	49.2654		327.5	59.4267		327.5	52.7239		327.5	0.100184		327.5	0.125987		327.5	0.117603		327.5	0.114591	0.0131623			332.5	71.509		332.5	59.9634		332.5	70.5543		332.5	36.9433		332.5	25.3985		332.5	33.9852
332.5	94.4648		332.5	102.868		332.5	96.2045		332.5	51.1095		332.5	59.5834		332.5	54.7686		332.5	0.103934		332.5	0.126319		332.5	0.122163		332.5	0.117472	0.011907			337.5	72.3591		337.5	59.7891		337.5	71.7143		337.5	37.7934		337.5	25.2241		337.5	35.1452
337.5	95.0069		337.5	106.572		337.5	98.4589		337.5	51.6516		337.5	63.2874		337.5	57.0231		337.5	0.105037		337.5	0.134172		337.5	0.127192		337.5	0.122134	0.015212			342.5	71.3255		342.5	61.2048		342.5	72.228		342.5	36.7598		342.5	26.6398		342.5	35.6589
342.5	96.9613		342.5	106.191		342.5	97.8369		342.5	53.606		342.5	62.9069		342.5	56.4011		342.5	0.109011		342.5	0.133365		342.5	0.125805		342.5	0.122727	0.0124653			347.5	73.1254		347.5	61.4397		347.5	71.3392		347.5	38.5597		347.5	26.8748		347.5	34.7701
347.5	97.1502		347.5	108.949		347.5	98.1888		347.5	53.7949		347.5	65.665		347.5	56.753		347.5	0.109395		347.5	0.139213		347.5	0.12659		347.5	0.125066	0.014967			352.5	73.2236		352.5	62.8396		352.5	72.9867		352.5	38.6579		352.5	28.2746		352.5	36.4176
352.5	100.718		352.5	109.601		352.5	99.4139		352.5	57.3628		352.5	66.3165		352.5	57.9781		352.5	0.116651		352.5	0.140594		352.5	0.129322		352.5	0.128856	0.0119784			357.5	75.8485		357.5	61.6381		357.5	72.8193		357.5	41.2828		357.5	27.0731		357.5	36.2502
357.5	101.868		357.5	110.353		357.5	102.622		357.5	58.5122		357.5	67.0681		357.5	61.1864		357.5	0.118988		357.5	0.142187		357.5	0.136479		357.5	0.132551	0.0120878			362.5	77.4713		362.5	62.6972		362.5	74.0318		362.5	42.9056		362.5	28.1322		362.5	37.4627
362.5	102.42		362.5	112.654		362.5	101.471		362.5	59.0645		362.5	69.37		362.5	60.0355		362.5	0.120111		362.5	0.147067		362.5	0.133912		362.5	0.133697	0.0134793			367.5	76.5108		367.5	63.3932		367.5	73.7038		367.5	41.9451		367.5	28.8282		367.5	37.1347
367.5	103.28		367.5	111.063		367.5	103.399		367.5	59.9251		367.5	67.7788		367.5	61.9628		367.5	0.121862		367.5	0.143694		367.5	0.13821		367.5	0.134589	0.0113579			372.5	77.3555		372.5	65.8693		372.5	75.3999		372.5	42.7898		372.5	31.3043		372.5	38.8308
372.5	105.025		372.5	113.488		372.5	104.457		372.5	61.6701		372.5	70.2031		372.5	63.0207		372.5	0.12541		372.5	0.148834		372.5	0.14057		372.5	0.138271	0.0118798			377.5	77.5176		377.5	65.2727		377.5	74.8723		377.5	42.9519		377.5	30.7077		377.5	38.3032
377.5	105.527		377.5	115.28		377.5	105.197		377.5	62.1716		377.5	71.9957		377.5	63.7613		377.5	0.12643		377.5	0.152634		377.5	0.142222		377.5	0.140429	0.0131939			382.5	78.22		382.5	65.1265		382.5	75.6133		382.5	43.6543		382.5	30.5615		382.5	39.0442
382.5	106.226		382.5	116.601		382.5	105.76		382.5	62.8708		382.5	73.3163		382.5	64.3244		382.5	0.127852		382.5	0.155434		382.5	0.143478		382.5	0.142255	0.0138317			387.5	79.5952		387.5	65.001		387.5	77.0643		387.5	45.0295		387.5	30.436		387.5	40.4952
387.5	106.774		387.5	119.092		387.5	107.089		387.5	63.4192		387.5	75.8077		387.5	65.653		387.5	0.128967		387.5	0.160716		387.5	0.146442		387.5	0.145375	0.0159012			392.5	79.3578		392.5	66.0339		392.5	78.1404		392.5	44.7921		392.5	31.4689		392.5	41.5714
392.5	108.668		392.5	117.301		392.5	108.998		392.5	65.3124		392.5	74.0167		392.5	67.5625		392.5	0.132817		392.5	0.156919		392.5	0.150701		392.5	0.146812	0.0125126			397.5	80.3569		397.5	66.9698		397.5	79.7168		397.5	45.7912		397.5	32.4048		397.5	43.1478
397.5	110.088		397.5	121.532		397.5	108.637		397.5	66.7328		397.5	78.2472		397.5	67.2009		397.5	0.135705		397.5	0.165887		397.5	0.149894		397.5	0.150496	0.0151			402.5	82.0596		402.5	67.308		402.5	80.7929		402.5	47.4939		402.5	32.743		402.5	44.2239
402.5	112.805		402.5	122.014		402.5	110.317		402.5	69.4497		402.5	78.73		402.5	68.8813		402.5	0.14123		402.5	0.166911		402.5	0.153642		402.5	0.153928	0.0128427			407.5	80.5758		407.5	68.0853		407.5	80.4835		407.5	46.0101		407.5	33.5203		407.5	43.9144
407.5	114.941		407.5	122.646		407.5	112.729		407.5	71.586		407.5	79.362		407.5	71.2934		407.5	0.145575		407.5	0.168251		407.5	0.159023		407.5	0.157616	0.0114034			412.5	82.6905		412.5	68.8472		412.5	82.7342		412.5	48.1248		412.5	34.2822		412.5	46.1651
412.5	114.916		412.5	124.545		412.5	113.258		412.5	71.5606		412.5	81.2608		412.5	71.8219		412.5	0.145523		412.5	0.172276		412.5	0.160202		412.5	0.159334	0.0133978			417.5	83.6989		417.5	69.0567		417.5	81.8119		417.5	49.1332		417.5	34.4917		417.5	45.2428
417.5	117.32		417.5	124.765		417.5	117.044		417.5	73.9644		417.5	81.48		417.5	75.6081		417.5	0.150411		417.5	0.172741		417.5	0.168647		417.5	0.163933	0.0118878			422.5	83.1641		422.5	69.4725		422.5	84.5126		422.5	48.5984		422.5	34.9075		422.5	47.9435
422.5	118.324		422.5	126.941		422.5	117.329		422.5	74.9684		422.5	83.6568		422.5	75.8934		422.5	0.152453		422.5	0.177356		422.5	0.169283		422.5	0.166364	0.0127056			427.5	84.8998		427.5	69.6391		427.5	84.1236		427.5	50.3341		427.5	35.0741		427.5	47.5545
427.5	120.088		427.5	127.689		427.5	118.949		427.5	76.7323		427.5	84.4042		427.5	77.5133		427.5	0.15604		427.5	0.178941		427.5	0.172896		427.5	0.169292	0.0118681			432.5	85.2697		432.5	71.9566		432.5	83.8472		432.5	50.704		432.5	37.3917		432.5	47.2781
432.5	120.538		432.5	129.035		432.5	119.486		432.5	77.1825		432.5	85.7503		432.5	78.0497		432.5	0.156956		432.5	0.181794		432.5	0.174093		432.5	0.170948	0.0127146			437.5	86.6452		437.5	72.0631		437.5	83.64		437.5	52.0795		437.5	37.4982		437.5	47.0709
437.5	121.137		437.5	130.319		437.5	120.984		437.5	77.7813		437.5	87.034		437.5	79.5478		437.5	0.158173		437.5	0.184516		437.5	0.177434		437.5	0.173375	0.0136326			442.5	86.4668		442.5	71.7562		442.5	86.0574		442.5	51.9011		442.5	37.1912		442.5	49.4883
442.5	120.587		442.5	131.604		442.5	123.262		442.5	77.2322		442.5	88.3195		442.5	81.8266		442.5	0.157057		442.5	0.187241		442.5	0.182517		442.5	0.175605	0.0162362			447.5	87.4328		447.5	73.801		447.5	86.9739		447.5	52.8671		447.5	39.236		447.5	50.4049
447.5	124.011		447.5	131.948		447.5	123.394		447.5	80.6561		447.5	88.6632		447.5	81.9578		447.5	0.164019		447.5	0.18797		447.5	0.18281		447.5	0.178266	0.0126053			452.5	89.0597		452.5	74.0722		452.5	86.9406		452.5	54.494		452.5	39.5072		452.5	50.3715
452.5	126.145		452.5	134.088		452.5	124.969		452.5	82.7898		452.5	90.8038		452.5	83.5334		452.5	0.168358		452.5	0.192508		452.5	0.186324		452.5	0.182397	0.0125447			457.5	88.3905		457.5	73.7726		457.5	87.2903		457.5	53.8248		457.5	39.2076		457.5	50.7212
457.5	127.554		457.5	133.827		457.5	124.923		457.5	84.1989		457.5	90.5426		457.5	83.4871		457.5	0.171224		457.5	0.191954		457.5	0.186221		457.5	0.183133	0.0107046			462.5	89.528		462.5	74.406		462.5	88.5266		462.5	54.9623		462.5	39.8411		462.5	51.9575
462.5	126.493		462.5	137.201		462.5	126.009		462.5	83.1372		462.5	93.9164		462.5	84.5728		462.5	0.169065		462.5	0.199107		462.5	0.188643		462.5	0.185605	0.0152497			467.5	89.3292		467.5	75.22		467.5	90.7336		467.5	54.7635		467.5	40.655		467.5	54.1645
467.5	127.986		467.5	138.342		467.5	128.32		467.5	84.6304		467.5	95.0578		467.5	86.8843		467.5	0.172101		467.5	0.201527		467.5	0.193799		467.5	0.189142	0.0152554			472.5	90.7009		472.5	76.0782		472.5	90.3626		472.5	56.1352		472.5	41.5132		472.5	53.7935
472.5	129.852		472.5	139.805		472.5	128.566		472.5	86.4966		472.5	96.5207		472.5	87.1302		472.5	0.175896		472.5	0.204628		472.5	0.194347		472.5	0.191624	0.0145583			477.5	92.5996		477.5	77.1602		477.5	91.0433		477.5	58.0339		477.5	42.5952		477.5	54.4742
477.5	129.388		477.5	139.569		477.5	129.478		477.5	86.0332		477.5	96.2847		477.5	88.0422		477.5	0.174954		477.5	0.204128		477.5	0.196382		477.5	0.191821	0.0151122			482.5	92.7574		482.5	77.6703		482.5	91.4006		482.5	58.1917		482.5	43.1053		482.5	54.8315
482.5	131.922		482.5	141.368		482.5	132.077		482.5	88.5669		482.5	98.0836		482.5	90.6414		482.5	0.180107		482.5	0.207942		482.5	0.202179		482.5	0.196742	0.0146924			487.5	93.5178		487.5	78.9713		487.5	93.1888		487.5	58.9521		487.5	44.4063		487.5	56.6197
487.5	134.909		487.5	144.191		487.5	131.822		487.5	91.5539		487.5	100.907		487.5	90.3858		487.5	0.186181		487.5	0.213927		487.5	0.201609		487.5	0.200572	0.0139021			492.5	92.6745		492.5	79.5868		492.5	93.6839		492.5	58.1088		492.5	45.0218		492.5	57.1148
492.5	132.921		492.5	144.613		492.5	131.292		492.5	89.5656		492.5	101.329		492.5	89.8563		492.5	0.182137		492.5	0.214821		492.5	0.200428		492.5	0.199129	0.0163807			497.5	94.0226		497.5	79.8134		497.5	94.0042		497.5	59.4569		497.5	45.2484		497.5	57.4351
497.5	136.819		497.5	144.847		497.5	132.409		497.5	93.4637		497.5	101.562		497.5	90.9729		497.5	0.190064		497.5	0.215317		497.5	0.202918		497.5	0.202767	0.0126268			502.5	91.7638		502.5	79.5735		502.5	96.4074		502.5	57.1981		502.5	45.0085		502.5	59.8383
502.5	136.178		502.5	147.063		502.5	136.468		502.5	92.8224		502.5	103.779		502.5	95.0317		502.5	0.18876		502.5	0.220016		502.5	0.211972		502.5	0.206916	0.0162295			507.5	95.8933		507.5	80.8442		507.5	95.1844		507.5	61.3276		507.5	46.2792		507.5	58.6153
507.5	136.935		507.5	147.136		507.5	138.637		507.5	93.5801		507.5	103.851		507.5	97.2007		507.5	0.190301		507.5	0.22017		507.5	0.21681		507.5	0.209094	0.0163612			512.5	95.0868		512.5	82.2067		512.5	95.6503		512.5	60.5211		512.5	47.6418		512.5	59.0812
512.5	140.565		512.5	148.266		512.5	137.166		512.5	97.2102		512.5	104.981		512.5	95.7304		512.5	0.197683		512.5	0.222565		512.5	0.21353		512.5	0.21126	0.0125956			517.5	96.3616		517.5	82.7947		517.5	96.9766		517.5	61.7959		517.5	48.2297		517.5	60.4075
517.5	142.015		517.5	149.231		517.5	138.622		517.5	98.6601		517.5	105.947		517.5	97.1866		517.5	0.200632		517.5	0.224612		517.5	0.216779		517.5	0.214007	0.0122279			522.5	96.3675		522.5	82.4413		522.5	98.1335		522.5	61.8018		522.5	47.8763		522.5	61.5644
522.5	141.009		522.5	150.109		522.5	141.093		522.5	97.6532		522.5	106.824		522.5	99.6568		522.5	0.198584		522.5	0.226472		522.5	0.222288		522.5	0.215781	0.0150394			527.5	98.5667		527.5	83.721		527.5	97.902		527.5	64.001		527.5	49.156		527.5	61.333
527.5	140.175		527.5	151.297		527.5	142.113		527.5	96.8197		527.5	108.012		527.5	100.677		527.5	0.196889		527.5	0.228991		527.5	0.224563		527.5	0.216814	0.0173974			532.5	99.5532		532.5	85.0526		532.5	99.5271		532.5	64.9875		532.5	50.4877		532.5	62.9581
532.5	143.24		532.5	153.56		532.5	142.516		532.5	99.8848		532.5	110.276		532.5	101.08		532.5	0.203122		532.5	0.23379		532.5	0.225462		532.5	0.220791	0.0158583			537.5	98.2413		537.5	85.6644		537.5	100.36		537.5	63.6756		537.5	51.0995		537.5	63.7906
537.5	145.743		537.5	152.447		537.5	146.41		537.5	102.387		537.5	109.162		537.5	104.974		537.5	0.208211		537.5	0.231429		537.5	0.234148		537.5	0.224596	0.014255			542.5	99.4486		542.5	84.9365		542.5	100.297		542.5	64.8829		542.5	50.3715		542.5	63.728
542.5	145.598		542.5	155.847		542.5	147.061		542.5	102.243		542.5	112.563		542.5	105.625		542.5	0.207917		542.5	0.238638		542.5	0.235601		542.5	0.227385	0.0169283			547.5	100.223		547.5	87.3869		547.5	101.461		547.5	65.6575		547.5	52.8219		547.5	64.8917
547.5	147.907		547.5	156.476		547.5	147.072		547.5	104.552		547.5	113.191		547.5	105.636		547.5	0.212612		547.5	0.239971		547.5	0.235626		547.5	0.229403	0.0147026			552.5	102.292		552.5	85.8495		552.5	103.411		552.5	67.7261		552.5	51.2845		552.5	66.8415
552.5	147.893		552.5	158.661		552.5	148.644		552.5	104.537		552.5	115.377		552.5	107.208		552.5	0.212583		552.5	0.244604		552.5	0.239131		552.5	0.232106	0.0171274			557.5	102.401		557.5	87.7237		557.5	105.323		557.5	67.8354		557.5	53.1587		557.5	68.754
557.5	151.484		557.5	159.428		557.5	150.069		557.5	108.129		557.5	116.144		557.5	108.633		557.5	0.219887		557.5	0.24623		557.5	0.242311		557.5	0.236143	0.0142136			562.5	103.639		562.5	90.6108		562.5	105.932		562.5	69.0737		562.5	56.0458		562.5	69.3626
562.5	153.237		562.5	160.077		562.5	152.298		562.5	109.881		562.5	116.792		562.5	110.863		562.5	0.223451		562.5	0.247605		562.5	0.247283		562.5	0.239446	0.0138534			567.5	102.621		567.5	89.4169		567.5	104.98		567.5	68.055		567.5	54.8519		567.5	68.4112
567.5	152.236		567.5	160.807		567.5	153.197		567.5	108.881		567.5	117.523		567.5	111.761		567.5	0.221416		567.5	0.249153		567.5	0.249288		567.5	0.239953	0.0160529			572.5	103.292		572.5	90.6758		572.5	106.746		572.5	68.7262		572.5	56.1108		572.5	70.177
572.5	153.121		572.5	165.681		572.5	152.248		572.5	109.766		572.5	122.396		572.5	110.812		572.5	0.223216		572.5	0.259485		572.5	0.247171		572.5	0.243291	0.0184433			577.5	105.225		577.5	90.3774		577.5	107.066		577.5	70.659		577.5	55.8125		577.5	70.497
577.5	154.767		577.5	165.936		577.5	154.173		577.5	111.411		577.5	122.652		577.5	112.737		577.5	0.226562		577.5	0.260027		577.5	0.251465		577.5	0.246018	0.0173846			582.5	105.773		582.5	91.3361		582.5	108.47		582.5	71.2076		582.5	56.7711		582.5	71.9006
582.5	154.547		582.5	164.333		582.5	156.786		582.5	111.191		582.5	121.048		582.5	115.35		582.5	0.226115		582.5	0.256628		582.5	0.257294		582.5	0.246679	0.0178119			587.5	107.946		587.5	92.6859		587.5	109.855		587.5	73.38		587.5	58.1209		587.5	73.2862
587.5	157.141		587.5	167.88		587.5	156.26		587.5	113.786		587.5	124.596		587.5	114.824		587.5	0.231391		587.5	0.264148		587.5	0.256119		587.5	0.250553	0.0170733			592.5	106.841		592.5	94.4276		592.5	106.407		592.5	72.2753		592.5	59.8626		592.5	69.8378
592.5	159.644		592.5	170.619		592.5	161.186		592.5	116.289		592.5	127.334		592.5	119.75		592.5	0.23648		592.5	0.269954		592.5	0.267106		592.5	0.257847	0.0185586			597.5	106.618		597.5	93.6655		597.5	109.401		597.5	72.0522		597.5	59.1006		597.5	72.8316
597.5	161.255		597.5	168.55		597.5	160.641		597.5	117.899		597.5	125.266		597.5	119.205		597.5	0.239756		597.5	0.265569		597.5	0.265892		597.5	0.257073	0.0149975			602.5	106.072		602.5	94.9182		602.5	111.553		602.5	71.5068		602.5	60.3532		602.5	74.9836
602.5	161.985		602.5	169.283		602.5	160.305		602.5	118.63		602.5	125.998		602.5	118.869		602.5	0.241241		602.5	0.267122		602.5	0.265142		602.5	0.257835	0.0144048			607.5	108.558		607.5	94.9694		607.5	109.672		607.5	73.9927		607.5	60.4044		607.5	73.1025
607.5	163.044		607.5	170.77		607.5	160.254		607.5	119.688		607.5	127.486		607.5	118.818		607.5	0.243394		607.5	0.270276		607.5	0.265028		607.5	0.259566	0.0142491			612.5	106.632		612.5	96.9316		612.5	111.628		612.5	72.0663		612.5	62.3666		612.5	75.0588
612.5	163.072		612.5	171.314		612.5	163.954		612.5	119.716		612.5	128.029		612.5	122.518		612.5	0.243451		612.5	0.271427		612.5	0.273281		612.5	0.26272	0.0167131			617.5	108.974		617.5	96.6781		617.5	113.047		617.5	74.4088		617.5	62.1131		617.5	76.4783
617.5	164.986		617.5	177.442		617.5	166.11		617.5	121.631		617.5	134.158		617.5	124.675		617.5	0.247344		617.5	0.28442		617.5	0.278092		617.5	0.269952	0.0198327			622.5	111.714		622.5	97.8716		622.5	113.07		622.5	77.148		622.5	63.3066		622.5	76.5007
622.5	166.878		622.5	176.959		622.5	164.303		622.5	123.523		622.5	133.674		622.5	122.867		622.5	0.251192		622.5	0.283395		622.5	0.274061		622.5	0.269549	0.0165689			627.5	113.385		627.5	98.5708		627.5	114.677		627.5	78.819		627.5	64.0058		627.5	78.1079
627.5	166.208		627.5	176.972		627.5	166.359		627.5	122.853		627.5	133.687		627.5	124.924		627.5	0.249829		627.5	0.283422		627.5	0.278647		627.5	0.270633	0.0181743			632.5	112.698		632.5	98.3238		632.5	114.35		632.5	78.1327		632.5	63.7588		632.5	77.7813
632.5	169.166		632.5	177.036		632.5	168.581		632.5	125.811		632.5	133.752		632.5	127.145		632.5	0.255845		632.5	0.28356		632.5	0.283602		632.5	0.274335	0.0160136			637.5	112.975		637.5	100.25		637.5	115.696		637.5	78.4095		637.5	65.6849		637.5	79.1266
637.5	169.085		637.5	180.238		637.5	166.326		637.5	125.73		637.5	136.953		637.5	124.89		637.5	0.255679		637.5	0.290347		637.5	0.278572		637.5	0.274866	0.0176285			642.5	114.112		642.5	99.095		642.5	116.353		642.5	79.5462		642.5	64.53		642.5	79.7835
642.5	171.104		642.5	179.64		642.5	169.713		642.5	127.749		642.5	136.356		642.5	128.277		642.5	0.259786		642.5	0.28908		642.5	0.286126		642.5	0.278331	0.0161281			647.5	113.314		647.5	99.6875		647.5	116.442		647.5	78.7481		647.5	65.1225		647.5	79.8732
647.5	173.335		647.5	181.478		647.5	171.286		647.5	129.979		647.5	138.194		647.5	129.85		647.5	0.264322		647.5	0.292977		647.5	0.289636		647.5	0.282311	0.015669			652.5	115.348		652.5	102.182		652.5	116.728		652.5	80.7818		652.5	67.6173		652.5	80.1592
652.5	172.372		652.5	181.744		652.5	172.838		652.5	129.016		652.5	138.46		652.5	131.402		652.5	0.262363		652.5	0.293541		652.5	0.293097		652.5	0.283	0.0178736			657.5	116.2		657.5	101.454		657.5	117.289		657.5	81.6345		657.5	66.8893		657.5	80.7198
657.5	175.853		657.5	186.688		657.5	172.914		657.5	132.497		657.5	143.403		657.5	131.478		657.5	0.269442		657.5	0.304021		657.5	0.293267		657.5	0.28891	0.0176967			662.5	117.362		662.5	103.476		662.5	120.819		662.5	82.7962		662.5	68.9108		662.5	84.2502
662.5	176.953		662.5	184.377		662.5	175.098		662.5	133.597		662.5	141.093		662.5	133.662		662.5	0.271679		662.5	0.299123		662.5	0.298138		662.5	0.289647	0.0155685			667.5	118.142		667.5	104.727		667.5	119.709		667.5	83.5764		667.5	70.162		667.5	83.1399
667.5	175.056		667.5	186.993		667.5	174.058		667.5	131.701		667.5	143.709		667.5	132.622		667.5	0.267821		667.5	0.304669		667.5	0.295819		667.5	0.289436	0.0192351			672.5	118.828		672.5	105.58		672.5	119.255		672.5	84.2619		672.5	71.0152		672.5	82.6862
672.5	177.179		672.5	189.56		672.5	174.995		672.5	133.824		672.5	146.275		672.5	133.559		672.5	0.27214		672.5	0.31011		672.5	0.297909		672.5	0.293386	0.0193849			677.5	120.637		677.5	105.324		677.5	121.75		677.5	86.0711		677.5	70.7592		677.5	85.1808
677.5	178.67		677.5	189.382		677.5	177.124		677.5	135.315		677.5	146.097		677.5	135.688		677.5	0.275171		677.5	0.309732		677.5	0.302658		677.5	0.295854	0.0182575			682.5	120.624		682.5	105.691		682.5	121.598		682.5	86.0585		682.5	71.1259		682.5	85.0293
682.5	180.847		682.5	190.87		682.5	177.55		682.5	137.491		682.5	147.586		682.5	136.114		682.5	0.279597		682.5	0.312889		682.5	0.303608		682.5	0.298698	0.0171803			687.5	119.396		687.5	106.392		687.5	121.689		687.5	84.8303		687.5	71.8266		687.5	85.1202
687.5	181.134		687.5	192.99		687.5	178.811		687.5	137.779		687.5	149.706		687.5	137.375		687.5	0.280181		687.5	0.317383		687.5	0.306421		687.5	0.301328	0.0191165			692.5	120.954		692.5	107.464		692.5	125.623		692.5	86.3886		692.5	72.8993		692.5	89.054
692.5	182.24		692.5	191.003		692.5	178.552		692.5	138.885		692.5	147.719		692.5	137.116		692.5	0.282432		692.5	0.31317		692.5	0.305844		692.5	0.300482	0.0160552			697.5	122.565		697.5	111.083		697.5	122.428		697.5	87.9991		697.5	76.5181		697.5	85.8585
697.5	182.241		697.5	196.143		697.5	179.587		697.5	138.886		697.5	152.858		697.5	138.151		697.5	0.282433		697.5	0.324066		697.5	0.308151		697.5	0.304884	0.0210078			702.5	123.416		702.5	108.725		702.5	123.914		702.5	88.8498		702.5	74.1597		702.5	87.3452
702.5	184.6		702.5	195.269		702.5	182.129		702.5	141.245		702.5	151.984		702.5	140.694		702.5	0.28723		702.5	0.322213		702.5	0.313822		702.5	0.307755	0.0182635			707.5	124.609		707.5	109.675		707.5	126.646		707.5	90.0432		707.5	75.1099		707.5	90.0764
707.5	185.768		707.5	194.525		707.5	183.249		707.5	142.413		707.5	151.241		707.5	141.813		707.5	0.289606		707.5	0.320638		707.5	0.316319		707.5	0.308854	0.0168089			712.5	123.49		712.5	111.68		712.5	124.79		712.5	88.9245		712.5	77.1154		712.5	88.2212
712.5	186.079		712.5	198.463		712.5	184.117		712.5	142.724		712.5	155.178		712.5	142.681		712.5	0.290237		712.5	0.328985		712.5	0.318256		712.5	0.312493	0.0200064			717.5	125.578		717.5	112.528		717.5	126.042		717.5	91.0127		717.5	77.9629		717.5	89.473
717.5	187.643		717.5	197.728		717.5	183.126		717.5	144.288		717.5	154.444		717.5	141.69		717.5	0.293419		717.5	0.327428		717.5	0.316045		717.5	0.312297	0.0173117			722.5	125.593		722.5	110.771		722.5	128.261		722.5	91.027		722.5	76.2061		722.5	91.6917
722.5	189.735		722.5	198.664		722.5	187.894		722.5	146.379		722.5	155.379		722.5	146.458		722.5	0.297672		722.5	0.329411		722.5	0.326681		722.5	0.317921	0.0175898			727.5	125.01		727.5	113.439		727.5	128.165		727.5	90.4442		727.5	78.8737		727.5	91.596
727.5	192.098		727.5	201.824		727.5	187.765		727.5	148.743		727.5	158.54		727.5	146.329		727.5	0.302479		727.5	0.336111		727.5	0.326393		727.5	0.321661	0.0173083			732.5	127.928		732.5	112.678		732.5	131.009		732.5	93.3618		732.5	78.1126		732.5	94.4396
732.5	191.191		732.5	200.937		732.5	188.297		732.5	147.836		732.5	157.652		732.5	146.861		732.5	0.300634		732.5	0.33423		732.5	0.327579		732.5	0.320814	0.0177905			737.5	128.522		737.5	113.292		737.5	130.207		737.5	93.956		737.5	78.7275		737.5	93.6378
737.5	193.645		737.5	200.692		737.5	187.746		737.5	150.29		737.5	157.408		737.5	146.31		737.5	0.305624		737.5	0.333712		737.5	0.326351		737.5	0.321896	0.014564			742.5	130.58		742.5	113.263		742.5	131.675		742.5	96.0141		742.5	78.6981		742.5	95.1062
742.5	192.765		742.5	203.277		742.5	190.191		742.5	149.409		742.5	159.993		742.5	148.756		742.5	0.303833		742.5	0.339192		742.5	0.331805		742.5	0.324943	0.0186512			747.5	129.286		747.5	115.537		747.5	131.408		747.5	94.7206		747.5	80.9717		747.5	94.8394
747.5	196.008		747.5	201.978		747.5	189.036		747.5	152.653		747.5	158.694		747.5	147.6		747.5	0.310429		747.5	0.336438		747.5	0.329228		747.5	0.325365	0.0134278			752.5	129.178		752.5	114.31		752.5	131.516		752.5	94.6126		752.5	79.7454		752.5	94.9474
752.5	196.874		752.5	204.609		752.5	190.858		752.5	153.519		752.5	161.324		752.5	149.423		752.5	0.312191		752.5	0.342015		752.5	0.333293		752.5	0.329166	0.0153344			757.5	129.296		757.5	118.472		757.5	134.134		757.5	94.7299		757.5	83.9069		757.5	97.5651
757.5	197.413		757.5	207.469		757.5	190.93		757.5	154.058		757.5	164.185		757.5	149.494		757.5	0.313287		757.5	0.348079		757.5	0.333453		757.5	0.331606	0.0174696			762.5	130.715		762.5	115.916		762.5	134.135		762.5	96.1491		762.5	81.3512		762.5	97.5656
762.5	197.829		762.5	205.069		762.5	193.394		762.5	154.474		762.5	161.785		762.5	151.958		762.5	0.314132		762.5	0.342991		762.5	0.338949		762.5	0.332024	0.0156258			767.5	129.871		767.5	117.729		767.5	133.898		767.5	95.3052		767.5	83.1645		767.5	97.3291
767.5	199.553		767.5	207.083		767.5	196.151		767.5	156.198		767.5	163.799		767.5	154.716		767.5	0.317638		767.5	0.347261		767.5	0.345099		767.5	0.336666	0.016514			772.5	132.104		772.5	119.266		772.5	135.29		772.5	97.5379		772.5	84.7008		772.5	98.7208
772.5	199.458		772.5	206.976		772.5	195.166		772.5	156.103		772.5	163.692		772.5	153.731		772.5	0.317445		772.5	0.347034		772.5	0.342902		772.5	0.335794	0.0160245			777.5	133.183		777.5	119.06		777.5	137.124		777.5	98.6176		777.5	84.4947		777.5	100.555
777.5	201.937		777.5	209.188		777.5	196.745		777.5	158.582		777.5	165.904		777.5	155.309		777.5	0.322486		777.5	0.351723		777.5	0.346423		777.5	0.340211	0.0155772			782.5	134.114		782.5	119.485		782.5	136.5		782.5	99.5485		782.5	84.9197		782.5	99.9307
782.5	202.006		782.5	209.153		782.5	196.955		782.5	158.65		782.5	165.868		782.5	155.519		782.5	0.322626		782.5	0.351649		782.5	0.346891		782.5	0.340388	0.0155658			787.5	134.817		787.5	121.648		787.5	137.967		787.5	100.251		787.5	87.0828		787.5	101.398
787.5	203.906		787.5	212.252		787.5	198.027		787.5	160.551		787.5	168.968		787.5	156.591		787.5	0.326491		787.5	0.358219		787.5	0.349282		787.5	0.344664	0.0163605			792.5	135.268		792.5	120.396		792.5	136.79		792.5	100.702		792.5	85.831		792.5	100.221
792.5	204.901		792.5	214.613		792.5	197.981		792.5	161.545		792.5	171.329		792.5	156.545		792.5	0.328513		792.5	0.363225		792.5	0.349181		792.5	0.346973	0.0174608			797.5	136.455		797.5	122.282		797.5	139.893		797.5	101.889		797.5	87.7172		797.5	103.324
797.5	209.8		797.5	213.633		797.5	199.041		797.5	166.445		797.5	170.349		797.5	157.605		797.5	0.338476		797.5	0.361147		797.5	0.351545		797.5	0.350389	0.0113797			802.5	139.456		802.5	122		802.5	140.506		802.5	104.89		802.5	87.4355		802.5	103.937
802.5	208.412		802.5	214.226		802.5	198.583		802.5	165.057		802.5	170.942		802.5	157.147		802.5	0.335653		802.5	0.362404		802.5	0.350523		802.5	0.349527	0.0134033			807.5	136.51		807.5	123.838		807.5	140.393		807.5	101.945		807.5	89.2733		807.5	103.823
807.5	211.884		807.5	216.404		807.5	198.862		807.5	168.529		807.5	173.12		807.5	157.427		807.5	0.342714		807.5	0.367022		807.5	0.351146		807.5	0.353627	0.0123426			812.5	140.004		812.5	124.008		812.5	141.698		812.5	105.438		812.5	89.4429		812.5	105.129
812.5	211.258		812.5	215.289		812.5	200.134		812.5	167.903		812.5	172.004		812.5	158.698		812.5	0.341441		812.5	0.364657		812.5	0.353981		812.5	0.35336	0.0116201			817.5	139.043		817.5	126.456		817.5	143.262		817.5	104.477		817.5	91.8908		817.5	106.693
817.5	212.776		817.5	216.987		817.5	204.3		817.5	169.42		817.5	173.703		817.5	162.865		817.5	0.344527		817.5	0.368258		817.5	0.363276		817.5	0.358687	0.012513			822.5	137.726		822.5	125.002		822.5	142.615		822.5	103.16		822.5	90.4366		822.5	106.046
822.5	213.284		822.5	216.347		822.5	205.255		822.5	169.928		822.5	173.063		822.5	163.819		822.5	0.34556		822.5	0.3669		822.5	0.365405		822.5	0.359288	0.0119125			827.5	139.625		827.5	126.786		827.5	142.862		827.5	105.059		827.5	92.221		827.5	106.293
827.5	216.511		827.5	217.797		827.5	204.235		827.5	173.155		827.5	174.513		827.5	162.799		827.5	0.352122		827.5	0.369975		827.5	0.36313		827.5	0.361742	0.00900672			832.5	141.499		832.5	126.399		832.5	145.809		832.5	106.933		832.5	91.8342		832.5	109.24
832.5	214.38		832.5	219.661		832.5	207.683		832.5	171.025		832.5	176.377		832.5	166.247		832.5	0.34779		832.5	0.373927		832.5	0.37082		832.5	0.364179	0.0142778			837.5	140.993		837.5	127.954		837.5	146.479		837.5	106.427		837.5	93.3888		837.5	109.91
837.5	217.146		837.5	220.136		837.5	206.798		837.5	173.791		837.5	176.852		837.5	165.362		837.5	0.353414		837.5	0.374933		837.5	0.368847		837.5	0.365732	0.0110927			842.5	141.025		842.5	130.526		842.5	145.384		842.5	106.459		842.5	95.9614		842.5	108.815
842.5	217.483		842.5	222.585		842.5	211.343		842.5	174.128		842.5	179.301		842.5	169.907		842.5	0.3541		842.5	0.380125		842.5	0.378984		842.5	0.37107	0.0147077			847.5	144.177		847.5	129.703		847.5	147.317		847.5	109.612		847.5	95.1384		847.5	110.748
847.5	219.461		847.5	222.67		847.5	209.067		847.5	176.106		847.5	179.385		847.5	167.631		847.5	0.358122		847.5	0.380304		847.5	0.373907		847.5	0.370778	0.0114175			852.5	143.649		852.5	129.664		852.5	147.385		852.5	109.084		852.5	95.0985		852.5	110.816
852.5	221.146		852.5	224.192		852.5	209.195		852.5	177.791		852.5	180.907		852.5	167.759		852.5	0.361548		852.5	0.383532		852.5	0.374193		852.5	0.373091	0.011033			857.5	146.891		857.5	131.728		857.5	147.116		857.5	112.325		857.5	97.1626		857.5	110.547
857.5	223.754		857.5	225.937		857.5	210.293		857.5	180.398		857.5	182.653		857.5	168.857		857.5	0.366852		857.5	0.387232		857.5	0.376642		857.5	0.376909	0.0101929			862.5	147.436		862.5	133.846		862.5	149.105		862.5	112.87		862.5	99.2811		862.5	112.536
862.5	223.517		862.5	227.234		862.5	213.063		862.5	180.161		862.5	183.949		862.5	171.627		862.5	0.366369		862.5	0.389981		862.5	0.382821		862.5	0.379724	0.0121066			867.5	145.513		867.5	132.497		867.5	150.189		867.5	110.947		867.5	97.9317		867.5	113.62
867.5	223.133		867.5	226.899		867.5	214.208		867.5	179.778		867.5	183.614		867.5	172.773		867.5	0.36559		867.5	0.38927		867.5	0.385376		867.5	0.380079	0.0126977			872.5	146.398		872.5	135.681		872.5	151.104		872.5	111.832		872.5	101.116		872.5	114.535
872.5	224.677		872.5	226.2		872.5	213.396		872.5	181.321		872.5	182.916		872.5	171.961		872.5	0.368729		872.5	0.38779		872.5	0.383565		872.5	0.380028	0.0100106			877.5	148.09		877.5	135.544		877.5	151.186		877.5	113.524		877.5	100.979		877.5	114.617
877.5	227.924		877.5	231.065		877.5	217.024		877.5	184.568		877.5	187.78		877.5	175.589		877.5	0.375331		877.5	0.398103		877.5	0.391657		877.5	0.388364	0.0117374			882.5	150.224		882.5	134.475		882.5	151.877		882.5	115.659		882.5	99.9102		882.5	115.307
882.5	225.475		882.5	228.982		882.5	217.143		882.5	182.119		882.5	185.697		882.5	175.707		882.5	0.370351		882.5	0.393687		882.5	0.391921		882.5	0.38532	0.0129932			887.5	148.416		887.5	136.512		887.5	153.575		887.5	113.85		887.5	101.947		887.5	117.006
887.5	230.142		887.5	230.716		887.5	218.87		887.5	186.786		887.5	187.431		887.5	177.434		887.5	0.379842		887.5	0.397362		887.5	0.395774		887.5	0.390993	0.00968946			892.5	149.22		892.5	138.711		892.5	154.991		892.5	114.655		892.5	104.146		892.5	118.421
892.5	229.211		892.5	231.706		892.5	217.251		892.5	185.856		892.5	188.422		892.5	175.815		892.5	0.377949		892.5	0.399463		892.5	0.392162		892.5	0.389858	0.0109401			897.5	149.985		897.5	136.694		897.5	153.424		897.5	115.42		897.5	102.129		897.5	116.855
897.5	229.891		897.5	235.712		897.5	220.65		897.5	186.536		897.5	192.427		897.5	179.215		897.5	0.379332		897.5	0.407955		897.5	0.399745		897.5	0.395677	0.0147386			902.5	151.633		902.5	138.815		902.5	156.536		902.5	117.067		902.5	104.25		902.5	119.967
902.5	229.004		902.5	235.208		902.5	222.565		902.5	185.649		902.5	191.923		902.5	181.129		902.5	0.377528		902.5	0.406886		902.5	0.404015		902.5	0.396143	0.0161848			907.5	152.733		907.5	138.37		907.5	157.006		907.5	118.167		907.5	103.805		907.5	120.437
907.5	233.368		907.5	233.604		907.5	223.881		907.5	190.013		907.5	190.32		907.5	182.445		907.5	0.386403		907.5	0.403487		907.5	0.406951		907.5	0.398947	0.0110006			912.5	153.273		912.5	139.534		912.5	156.594		912.5	118.707		912.5	104.969		912.5	120.025
912.5	234.042		912.5	234.718		912.5	222.389		912.5	190.687		912.5	191.434		912.5	180.953		912.5	0.387774		912.5	0.405848		912.5	0.403623		912.5	0.399082	0.0098558			917.5	152.996		917.5	139.187		917.5	159.52		917.5	118.43		917.5	104.622		917.5	122.951
917.5	232.633		917.5	237.832		917.5	223.949		917.5	189.278		917.5	194.547		917.5	182.514		917.5	0.384909		917.5	0.412449		917.5	0.407104		917.5	0.401487	0.0146035			922.5	154.641		922.5	140.562		922.5	160.067		922.5	120.075		922.5	105.997		922.5	123.498
922.5	234.627		922.5	237.751		922.5	225.622		922.5	191.271		922.5	194.467		922.5	184.186		922.5	0.388962		922.5	0.412278		922.5	0.410835		922.5	0.404025	0.0130647			927.5	156.535		927.5	144.129		927.5	160.014		927.5	121.969		927.5	109.564		927.5	123.445
927.5	233.667		927.5	239.283		927.5	225.581		927.5	190.312		927.5	195.998		927.5	184.145		927.5	0.387012		927.5	0.415525		927.5	0.410742		927.5	0.404426	0.0152698			932.5	157.221		932.5	142.286		932.5	159.951		932.5	122.655		932.5	107.721		932.5	123.382
932.5	236.772		932.5	238.928		932.5	227.637		932.5	193.417		932.5	195.644		932.5	186.201		932.5	0.393325		932.5	0.414774		932.5	0.415329		932.5	0.407809	0.0125466			937.5	157.635		937.5	144.548		937.5	160.72		937.5	123.069		937.5	109.983		937.5	124.151
937.5	236.325		937.5	239.385		937.5	226.357		937.5	192.97		937.5	196.101		937.5	184.921		937.5	0.392417		937.5	0.415742		937.5	0.412474		937.5	0.406878	0.0126294			942.5	158.841		942.5	147.534		942.5	162.317		942.5	124.275		942.5	112.969		942.5	125.748
942.5	238.373		942.5	243.576		942.5	228.667		942.5	195.017		942.5	200.291		942.5	187.231		942.5	0.39658		942.5	0.424626		942.5	0.417626		942.5	0.412944	0.0145976			947.5	159.546		947.5	147.077		947.5	164.475		947.5	124.98		947.5	112.512		947.5	127.906
947.5	240.493		947.5	241.504		947.5	229.905		947.5	197.138		947.5	198.22		947.5	188.469		947.5	0.400893		947.5	0.420235		947.5	0.420388		947.5	0.413838	0.0112118			952.5	160.743		952.5	145.432		952.5	163.546		952.5	126.177		952.5	110.867		952.5	126.977
952.5	239.399		952.5	242.329		952.5	233.066		952.5	196.044		952.5	199.045		952.5	191.63		952.5	0.398668		952.5	0.421984		952.5	0.427438		952.5	0.41603	0.0152813			957.5	159.711		957.5	147.354		957.5	166.387		957.5	125.145		957.5	112.789		957.5	129.818
957.5	244.111		957.5	245.971		957.5	230.783		957.5	200.755		957.5	202.686		957.5	189.347		957.5	0.408249		957.5	0.429704		957.5	0.422347		957.5	0.4201	0.0109027			962.5	160.83		962.5	146.658		962.5	165.639		962.5	126.264		962.5	112.093		962.5	129.069
962.5	239.829		962.5	245.318		962.5	232.295		962.5	196.474		962.5	202.034		962.5	190.859		962.5	0.399543		962.5	0.428321		962.5	0.425718		962.5	0.41786	0.0159169			967.5	158.793		967.5	148.323		967.5	166.337		967.5	124.228		967.5	113.758		967.5	129.767
967.5	245.296		967.5	246.323		967.5	235.544		967.5	201.94		967.5	203.039		967.5	194.108		967.5	0.410659		967.5	0.430451		967.5	0.432965		967.5	0.424692	0.0122179			972.5	163.103		972.5	147.538		972.5	164.284		972.5	128.537		972.5	112.973		972.5	127.714
972.5	246.489		972.5	245.649		972.5	234.906		972.5	203.133		972.5	202.364		972.5	193.47		972.5	0.413085		972.5	0.429021		972.5	0.431542		972.5	0.424549	0.0100082			977.5	163.389		977.5	150.549		977.5	169.98		977.5	128.823		977.5	115.984		977.5	133.411
977.5	245.549		977.5	249.924		977.5	236.116		977.5	202.194		977.5	206.64		977.5	194.68		977.5	0.411174		977.5	0.438086		977.5	0.434242		977.5	0.427834	0.0145554			982.5	164.508		982.5	149.522		982.5	168.36		982.5	129.942		982.5	114.957		982.5	131.791
982.5	246.072		982.5	250.138		982.5	233.233		982.5	202.717		982.5	206.853		982.5	191.797		982.5	0.412238		982.5	0.438538		982.5	0.42781		982.5	0.426195	0.0132241			987.5	166.145		987.5	151.589		987.5	169.95		987.5	131.579		987.5	117.024		987.5	133.381
987.5	248.981		987.5	251.206		987.5	235.771		987.5	205.625		987.5	207.921		987.5	194.335		987.5	0.418152		987.5	0.440803		987.5	0.433471		987.5	0.430809	0.0115577			992.5	165.93		992.5	153.291		992.5	171.321		992.5	131.365		992.5	118.726		992.5	134.752
992.5	248.415		992.5	251.053		992.5	238.258		992.5	205.059		992.5	207.769		992.5	196.823		992.5	0.417001		992.5	0.440479		992.5	0.43902		992.5	0.432167	0.0131541			997.5	165.577		997.5	154.316		997.5	171.042		997.5	131.011		997.5	119.751		997.5	134.472
997.5	246.675		997.5	250.44		997.5	239.596		997.5	203.32		997.5	207.156		997.5	198.16		997.5	0.413464		997.5	0.439179		997.5	0.442004		997.5	0.431549	0.0157256			1002.5	167.482		1002.5	153.342		1002.5	170.753		1002.5	132.916		1002.5	118.777		1002.5	134.184
1002.5	248.038		1002.5	254.053		1002.5	237.028		1002.5	204.683		1002.5	210.768		1002.5	195.592		1002.5	0.416235		1002.5	0.446838		1002.5	0.436275		1002.5	0.433116	0.0155443			1007.5	168.037		1007.5	155.19		1007.5	171.93		1007.5	133.472		1007.5	120.625		1007.5	135.361
1007.5	248.11		1007.5	252.703		1007.5	241.408		1007.5	204.755		1007.5	209.419		1007.5	199.972		1007.5	0.416381		1007.5	0.443977		1007.5	0.446045		1007.5	0.435468	0.0165618			1012.5	165.564		1012.5	158.349		1012.5	171.358		1012.5	130.999		1012.5	123.784		1012.5	134.789
1012.5	250.947		1012.5	255.22		1012.5	242.565		1012.5	207.591		1012.5	211.935		1012.5	201.129		1012.5	0.42215		1012.5	0.449312		1012.5	0.448627		1012.5	0.44003	0.0154876			1017.5	169.663		1017.5	156.898		1017.5	174.472		1017.5	135.097		1017.5	122.333		1017.5	137.903
1017.5	253.382		1017.5	254.149		1017.5	239.47		1017.5	210.027		1017.5	210.865		1017.5	198.034		1017.5	0.427103		1017.5	0.447043		1017.5	0.441722		1017.5	0.438623	0.010325			1022.5	169.455		1022.5	159.841		1022.5	173.357		1022.5	134.889		1022.5	125.276		1022.5	136.788
1022.5	251.311		1022.5	258.037		1022.5	242.584		1022.5	207.956		1022.5	214.753		1022.5	201.148		1022.5	0.422892		1022.5	0.455285		1022.5	0.448669		1022.5	0.442282	0.017115			1027.5	171.121		1027.5	158.077		1027.5	174.811		1027.5	136.555		1027.5	123.512		1027.5	138.242
1027.5	252.992		1027.5	258.361		1027.5	244.854		1027.5	209.637		1027.5	215.076		1027.5	203.418		1027.5	0.42631		1027.5	0.455971		1027.5	0.453731		1027.5	0.445337	0.0165162			1032.5	171.765		1032.5	158.636		1032.5	177.058		1032.5	137.199		1032.5	124.071		1032.5	140.488
1032.5	254.788		1032.5	261.037		1032.5	245.382		1032.5	211.432		1032.5	217.753		1032.5	203.946		1032.5	0.429961		1032.5	0.461645		1032.5	0.45491		1032.5	0.448839	0.0166918			1037.5	172.155		1037.5	161.069		1037.5	175.199		1037.5	137.589		1037.5	126.504		1037.5	138.63
1037.5	255.768		1037.5	259.242		1037.5	245.67		1037.5	212.413		1037.5	215.958		1037.5	204.234		1037.5	0.431954		1037.5	0.45784		1037.5	0.455552		1037.5	0.448449	0.0143302			1042.5	172.308		1042.5	160.564		1042.5	176.705		1042.5	137.743		1042.5	125.999		1042.5	140.136
1042.5	255.266		1042.5	258.451		1042.5	247.831		1042.5	211.911		1042.5	215.166		1042.5	206.395		1042.5	0.430934		1042.5	0.456162		1042.5	0.460371		1042.5	0.449156	0.0159199			1047.5	173.797		1047.5	162.248		1047.5	176.13		1047.5	139.232		1047.5	127.683		1047.5	139.561
1047.5	254.749		1047.5	259.961		1047.5	246.392		1047.5	211.394		1047.5	216.676		1047.5	204.956		1047.5	0.429883		1047.5	0.459363		1047.5	0.457162		1047.5	0.448803	0.0164218			1052.5	174.621		1052.5	162.879		1052.5	177.367		1052.5	140.055		1052.5	128.314		1052.5	140.798
1052.5	259.397		1052.5	260.269		1052.5	246.522		1052.5	216.042		1052.5	216.985		1052.5	205.086		1052.5	0.439335		1052.5	0.460017		1052.5	0.457452		1052.5	0.452268	0.0112736			1057.5	177.122		1057.5	162.923		1057.5	181.473		1057.5	142.556		1057.5	128.358		1057.5	144.904
1057.5	260.04		1057.5	262.497		1057.5	247.833		1057.5	216.685		1057.5	219.212		1057.5	206.398		1057.5	0.440643		1057.5	0.464739		1057.5	0.460378		1057.5	0.455253	0.0128396			1062.5	177.551		1062.5	164.826		1062.5	179.625		1062.5	142.986		1062.5	130.261		1062.5	143.056
1062.5	259.296		1062.5	262.249		1062.5	251.856		1062.5	215.94		1062.5	218.965		1062.5	210.42		1062.5	0.439129		1062.5	0.464215		1062.5	0.46935		1062.5	0.457564	0.016171			1067.5	177.3		1067.5	166.003		1067.5	180.395		1067.5	142.734		1067.5	131.438		1067.5	143.826
1067.5	259.693		1067.5	266.375		1067.5	250.345		1067.5	216.338		1067.5	223.091		1067.5	208.909		1067.5	0.439937		1067.5	0.472963		1067.5	0.465979		1067.5	0.459626	0.0174052			1072.5	177.625		1072.5	165.107		1072.5	182.485		1072.5	143.059		1072.5	130.542		1072.5	145.916
1072.5	260.816		1072.5	265.598		1072.5	254.2		1072.5	217.46		1072.5	222.314		1072.5	212.764		1072.5	0.44222		1072.5	0.471315		1072.5	0.474578		1072.5	0.462704	0.0178153			1077.5	178.729		1077.5	167.318		1077.5	184.77		1077.5	144.163		1077.5	132.753		1077.5	148.201
1077.5	261.365		1077.5	266.813		1077.5	253.121		1077.5	218.01		1077.5	223.529		1077.5	211.685		1077.5	0.443337		1077.5	0.473891		1077.5	0.472171		1077.5	0.463133	0.0171654			1082.5	178.882		1082.5	166.749		1082.5	184.503		1082.5	144.316		1082.5	132.184		1082.5	147.933
1082.5	262.819		1082.5	264.429		1082.5	253.311		1082.5	219.464		1082.5	221.144		1082.5	211.875		1082.5	0.446293		1082.5	0.468836		1082.5	0.472595		1082.5	0.462575	0.0142248			1087.5	179.445		1087.5	166.984		1087.5	185.545		1087.5	144.879		1087.5	132.419		1087.5	148.976
1087.5	262.183		1087.5	267.431		1087.5	253.752		1087.5	218.828		1087.5	224.147		1087.5	212.316		1087.5	0.445		1087.5	0.475201		1087.5	0.473579		1087.5	0.464593	0.0169878			1092.5	183.076		1092.5	169.005		1092.5	185.064		1092.5	148.51		1092.5	134.44		1092.5	148.495
1092.5	266.304		1092.5	269.432		1092.5	256.732		1092.5	222.949		1092.5	226.147		1092.5	215.296		1092.5	0.453381		1092.5	0.479442		1092.5	0.480227		1092.5	0.471017	0.0152783			1097.5	181.512		1097.5	168.556		1097.5	187.302		1097.5	146.947		1097.5	133.991		1097.5	150.733
1097.5	267.247		1097.5	269.375		1097.5	255.982		1097.5	223.891		1097.5	226.091		1097.5	214.547		1097.5	0.455297		1097.5	0.479323		1097.5	0.478554		1097.5	0.471058	0.0136548			1102.5	180.684		1102.5	171.563		1102.5	186.171		1102.5	146.118		1102.5	136.998		1102.5	149.602
1102.5	264.968		1102.5	270.151		1102.5	256.963		1102.5	221.612		1102.5	226.867		1102.5	215.527		1102.5	0.450663		1102.5	0.480968		1102.5	0.480742		1102.5	0.470791	0.0174316			1107.5	179.776		1107.5	173.499		1107.5	187.071		1107.5	145.21		1107.5	138.934		1107.5	150.502
1107.5	267.391		1107.5	271.218		1107.5	257.683		1107.5	224.035		1107.5	227.933		1107.5	216.248		1107.5	0.45559		1107.5	0.483228		1107.5	0.482348		1107.5	0.473722	0.015709			1112.5	184.997		1112.5	173.697		1112.5	188.916		1112.5	150.431		1112.5	139.132		1112.5	152.347
1112.5	269.603		1112.5	271.303		1112.5	256.828		1112.5	226.248		1112.5	228.018		1112.5	215.392		1112.5	0.460089		1112.5	0.483409		1112.5	0.480441		1112.5	0.474646	0.012694			1117.5	182.714		1117.5	172.772		1117.5	189.547		1117.5	148.149		1117.5	138.207		1117.5	152.978
1117.5	269.195		1117.5	272.408		1117.5	258.565		1117.5	225.839		1117.5	229.123		1117.5	217.129		1117.5	0.459259		1117.5	0.485752		1117.5	0.484315		1117.5	0.476442	0.0148982			1122.5	181.369		1122.5	175.675		1122.5	192.336		1122.5	146.803		1122.5	141.11		1122.5	155.767
1122.5	271.762		1122.5	271.467		1122.5	261.518		1122.5	228.407		1122.5	228.182		1122.5	220.082		1122.5	0.46448		1122.5	0.483756		1122.5	0.490902		1122.5	0.479713	0.0136672			1127.5	183.404		1127.5	175.536		1127.5	188.347		1127.5	148.838		1127.5	140.971		1127.5	151.778
1127.5	270.723		1127.5	275.079		1127.5	260.677		1127.5	227.368		1127.5	231.795		1127.5	219.241		1127.5	0.462367		1127.5	0.491416		1127.5	0.489026		1127.5	0.480936	0.0161258			1132.5	186.337		1132.5	176.846		1132.5	192.06		1132.5	151.772		1132.5	142.281		1132.5	155.491
1132.5	271.746		1132.5	274.494		1132.5	263.172		1132.5	228.391		1132.5	231.21		1132.5	221.736		1132.5	0.464448		1132.5	0.490174		1132.5	0.494592		1132.5	0.483071	0.0162789			1137.5	186.889		1137.5	176.465		1137.5	194.604		1137.5	152.323		1137.5	141.9		1137.5	158.035
1137.5	273.075		1137.5	275.972		1137.5	263.469		1137.5	229.72		1137.5	232.687		1137.5	222.033		1137.5	0.46715		1137.5	0.493307		1137.5	0.495253		1137.5	0.485237	0.0156941			1142.5	186.602		1142.5	177.442		1142.5	191.338		1142.5	152.036		1142.5	142.877		1142.5	154.769
1142.5	272.869		1142.5	277.02		1142.5	263.889		1142.5	229.514		1142.5	233.736		1142.5	222.454		1142.5	0.466731		1142.5	0.49553		1142.5	0.496191		1142.5	0.486151	0.0168215			1147.5	188.709		1147.5	175.923		1147.5	195.633		1147.5	154.143		1147.5	141.358		1147.5	159.064
1147.5	273.943		1147.5	279.249		1147.5	263.314		1147.5	230.588		1147.5	235.964		1147.5	221.878		1147.5	0.468916		1147.5	0.500255		1147.5	0.494908		1147.5	0.488026	0.016765			1152.5	187.984		1152.5	179.343		1152.5	194.012		1152.5	153.419		1152.5	144.778		1152.5	157.443
1152.5	274.129		1152.5	279.23		1152.5	263.372		1152.5	230.773		1152.5	235.946		1152.5	221.937		1152.5	0.469293		1152.5	0.500215		1152.5	0.495038		1152.5	0.488182	0.0165622			1157.5	188.129		1157.5	178.255		1157.5	195.312		1157.5	153.563		1157.5	143.69		1157.5	158.743
1157.5	276.908		1157.5	280.995		1157.5	266.116		1157.5	233.553		1157.5	237.711		1157.5	224.68		1157.5	0.474945		1157.5	0.503957		1157.5	0.501158		1157.5	0.493353	0.0160036			1162.5	189.015		1162.5	179.705		1162.5	194.747		1162.5	154.449		1162.5	145.14		1162.5	158.178
1162.5	276.503		1162.5	278.305		1162.5	264.676		1162.5	233.148		1162.5	235.021		1162.5	223.24		1162.5	0.474121		1162.5	0.498255		1162.5	0.497946		1162.5	0.490107	0.0138454			1167.5	189.087		1167.5	182.394		1167.5	196.954		1167.5	154.522		1167.5	147.829		1167.5	160.385
1167.5	273.966		1167.5	282.125		1167.5	269.419		1167.5	230.611		1167.5	238.841		1167.5	227.983		1167.5	0.468963		1167.5	0.506354		1167.5	0.508526		1167.5	0.494614	0.0222413			1172.5	189.701		1172.5	183.236		1172.5	198.798		1172.5	155.135		1172.5	148.671		1172.5	162.229
1172.5	277.837		1172.5	281.481		1172.5	266.994		1172.5	234.482		1172.5	238.196		1172.5	225.558		1172.5	0.476834		1172.5	0.504986		1172.5	0.503117		1172.5	0.494979	0.0157416			1177.5	193.623		1177.5	182.921		1177.5	198.071		1177.5	159.058		1177.5	148.356		1177.5	161.502
1177.5	278.306		1177.5	281.845		1177.5	266.689		1177.5	234.951		1177.5	238.56		1177.5	225.253		1177.5	0.477788		1177.5	0.505758		1177.5	0.502435		1177.5	0.495327	0.0152799			1182.5	192.678		1182.5	182.494		1182.5	199.643		1182.5	158.112		1182.5	147.929		1182.5	163.074
1182.5	281.468		1182.5	281.194		1182.5	270.141		1182.5	238.113		1182.5	237.909		1182.5	228.705		1182.5	0.484218		1182.5	0.504378		1182.5	0.510136		1182.5	0.499577	0.0136095			1187.5	192.938		1187.5	185.374		1187.5	199.334		1187.5	158.373		1187.5	150.809		1187.5	162.765
1187.5	282.187		1187.5	284.686		1187.5	271.439		1187.5	238.832		1187.5	241.402		1187.5	230.003		1187.5	0.485679		1187.5	0.511782		1187.5	0.51303		1187.5	0.503497	0.0154433			1192.5	192.311		1192.5	185.539		1192.5	201.074		1192.5	157.745		1192.5	150.974		1192.5	164.505
1192.5	283.562		1192.5	282.685		1192.5	272.347		1192.5	240.207		1192.5	239.4		1192.5	230.911		1192.5	0.488476		1192.5	0.507539		1192.5	0.515056		1192.5	0.50369	0.0137018			1197.5	196.158		1197.5	183.998		1197.5	201.799		1197.5	161.592		1197.5	149.433		1197.5	165.23
1197.5	283.016		1197.5	286.713		1197.5	271.262		1197.5	239.661		1197.5	243.429		1197.5	229.827		1197.5	0.487365		1197.5	0.51608		1197.5	0.512637		1197.5	0.505361	0.0156794			1202.5	196.961		1202.5	188.699		1202.5	200.557		1202.5	162.395		1202.5	154.134		1202.5	163.988
1202.5	284.92		1202.5	285.742		1202.5	271.219		1202.5	241.565		1202.5	242.458		1202.5	229.784		1202.5	0.491237		1202.5	0.514021		1202.5	0.512541		1202.5	0.505933	0.0127485			1207.5	198.059		1207.5	186.272		1207.5	204.081		1207.5	163.493		1207.5	151.707		1207.5	167.512
1207.5	284.767		1207.5	287.108		1207.5	276.037		1207.5	241.411		1207.5	243.824		1207.5	234.601		1207.5	0.490925		1207.5	0.516917		1207.5	0.523287		1207.5	0.510376	0.0171437			1212.5	196.097		1212.5	190.394		1212.5	203.837		1212.5	161.531		1212.5	155.829		1212.5	167.268
1212.5	285.074		1212.5	288.264		1212.5	273.977		1212.5	241.719		1212.5	244.98		1212.5	232.541		1212.5	0.491551		1212.5	0.519368		1212.5	0.518692		1212.5	0.509871	0.0158689			1217.5	195.37		1217.5	190.395		1217.5	206.809		1217.5	160.805		1217.5	155.83		1217.5	170.24
1217.5	287.516		1217.5	287.506		1217.5	275.832		1217.5	244.161		1217.5	244.222		1217.5	234.397		1217.5	0.496516		1217.5	0.517761		1217.5	0.52283		1217.5	0.512369	0.0139612			1222.5	198.141		1222.5	190.679		1222.5	205.391		1222.5	163.575		1222.5	156.114		1222.5	168.822
1222.5	286.954		1222.5	290.052		1222.5	274.899		1222.5	243.599		1222.5	246.767		1222.5	233.463		1222.5	0.495373		1222.5	0.523157		1222.5	0.520748		1222.5	0.513093	0.0153929			1227.5	196.86		1227.5	191.989		1227.5	208.069		1227.5	162.295		1227.5	157.424		1227.5	171.5
1227.5	284.873		1227.5	289.893		1227.5	278.81		1227.5	241.518		1227.5	246.609		1227.5	237.374		1227.5	0.491142		1227.5	0.522822		1227.5	0.529472		1227.5	0.514478	0.0204817			1232.5	198.598		1232.5	193.098		1232.5	206.978		1232.5	164.032		1232.5	158.533		1232.5	170.409
1232.5	285.576		1232.5	292.172		1232.5	277.638		1232.5	242.221		1232.5	248.888		1232.5	236.202		1232.5	0.492571		1232.5	0.527653		1232.5	0.526859		1232.5	0.515694	0.0200292			1237.5	199.548		1237.5	194.65		1237.5	207.13		1237.5	164.982		1237.5	160.085		1237.5	170.561
1237.5	289.134		1237.5	290.995		1237.5	278.241		1237.5	245.779		1237.5	247.71		1237.5	236.805		1237.5	0.499807		1237.5	0.525157		1237.5	0.528202		1237.5	0.517722	0.0155894			1242.5	200.669		1242.5	193.904		1242.5	207.974		1242.5	166.103		1242.5	159.339		1242.5	171.405
1242.5	288.475		1242.5	292.124		1242.5	276.182		1242.5	245.12		1242.5	248.839		1242.5	234.746		1242.5	0.498466		1242.5	0.527551		1242.5	0.523611		1242.5	0.516543	0.0157779			1247.5	201.811		1247.5	193.547		1247.5	210.098		1247.5	167.245		1247.5	158.982		1247.5	173.529
1247.5	291.061		1247.5	292.612		1247.5	276.837		1247.5	247.705		1247.5	249.328		1247.5	235.401		1247.5	0.503724		1247.5	0.528586		1247.5	0.525071		1247.5	0.519127	0.0134543			1252.5	201.097		1252.5	193.772		1252.5	211.884		1252.5	166.531		1252.5	159.207		1252.5	175.315
1252.5	293.166		1252.5	292.876		1252.5	280.163		1252.5	249.811		1252.5	249.591		1252.5	238.727		1252.5	0.508006		1252.5	0.529144		1252.5	0.53249		1252.5	0.523213	0.013276			1257.5	201.915		1257.5	194.886		1257.5	211.281		1257.5	167.35		1257.5	160.321		1257.5	174.712
1257.5	293.228		1257.5	296.278		1257.5	281.459		1257.5	249.872		1257.5	252.993		1257.5	240.023		1257.5	0.508131		1257.5	0.536357		1257.5	0.535381		1257.5	0.526623	0.0160221			1262.5	203.089		1262.5	196.879		1262.5	212.052		1262.5	168.523		1262.5	162.314		1262.5	175.483
1262.5	296.267		1262.5	294.538		1262.5	280.724		1262.5	252.911		1262.5	251.254		1262.5	239.288		1262.5	0.514311		1262.5	0.532669		1262.5	0.533742		1262.5	0.526908	0.010922			1267.5	204.856		1267.5	197.867		1267.5	211.781		1267.5	170.29		1267.5	163.302		1267.5	175.211
1267.5	294.539		1267.5	293.697		1267.5	283.858		1267.5	251.183		1267.5	250.412		1267.5	242.422		1267.5	0.510797		1267.5	0.530885		1267.5	0.540732		1267.5	0.527472	0.0152567			1272.5	205.082		1272.5	196.762		1272.5	212.29		1272.5	170.516		1272.5	162.197		1272.5	175.721
1272.5	292.465		1272.5	299.94		1272.5	280.027		1272.5	249.11		1272.5	256.656		1272.5	238.592		1272.5	0.506581		1272.5	0.544121		1272.5	0.532188		1272.5	0.52763	0.0191804			1277.5	204.794		1277.5	201.735		1277.5	214.112		1277.5	170.228		1277.5	167.17		1277.5	177.543
1277.5	297.574		1277.5	298.825		1277.5	282.743		1277.5	254.219		1277.5	255.541		1277.5	241.308		1277.5	0.51697		1277.5	0.541757		1277.5	0.538246		1277.5	0.532324	0.0134127			1282.5	206.177		1282.5	201.941		1282.5	216.078		1282.5	171.612		1282.5	167.376		1282.5	179.509
1282.5	293.889		1282.5	298.057		1282.5	283.805		1282.5	250.534		1282.5	254.772		1282.5	242.369		1282.5	0.509476		1282.5	0.540129		1282.5	0.540613		1282.5	0.530073	0.0178386			1287.5	205.242		1287.5	200.205		1287.5	217.664		1287.5	170.676		1287.5	165.64		1287.5	181.095
1287.5	300.147		1287.5	296.322		1287.5	286.785		1287.5	256.791		1287.5	253.037		1287.5	245.35		1287.5	0.522201		1287.5	0.53645		1287.5	0.547262		1287.5	0.535304	0.0125694			1292.5	208.126		1292.5	200.075		1292.5	218.807		1292.5	173.56		1292.5	165.51		1292.5	182.238
1292.5	298.315		1292.5	300.455		1292.5	285.957		1292.5	254.96		1292.5	257.171		1292.5	244.521		1292.5	0.518477		1292.5	0.545213		1292.5	0.545413		1292.5	0.536368	0.0154943			1297.5	207.875		1297.5	202.757		1297.5	218.75		1297.5	173.31		1297.5	168.192		1297.5	182.18
1297.5	302.063		1297.5	299.748		1297.5	280.833		1297.5	258.708		1297.5	256.464		1297.5	239.397		1297.5	0.526099		1297.5	0.543714		1297.5	0.533985		1297.5	0.534599	0.00882358			1302.5	208.127		1302.5	205.154		1302.5	219.015		1302.5	173.561		1302.5	170.589		1302.5	182.446
1302.5	299.913		1302.5	302.62		1302.5	286.553		1302.5	256.558		1302.5	259.335		1302.5	245.117		1302.5	0.521726		1302.5	0.549802		1302.5	0.546744		1302.5	0.539424	0.0154028			1307.5	208.791		1307.5	203.504		1307.5	216.806		1307.5	174.225		1307.5	168.939		1307.5	180.237
1307.5	302.227		1307.5	301.653		1307.5	288.184		1307.5	258.871		1307.5	258.368		1307.5	246.749		1307.5	0.526431		1307.5	0.547753		1307.5	0.550382		1307.5	0.541522	0.013135			1312.5	210.325		1312.5	205.334		1312.5	222.365		1312.5	175.759		1312.5	170.769		1312.5	185.796
1312.5	302.199		1312.5	301.802		1312.5	284.527		1312.5	258.844		1312.5	258.517		1312.5	243.092		1312.5	0.526375		1312.5	0.548068		1312.5	0.542225		1312.5	0.538889	0.0112246			1317.5	211.344		1317.5	205.016		1317.5	223.892		1317.5	176.778		1317.5	170.451		1317.5	187.323
1317.5	299.722		1317.5	300.203		1317.5	288.589		1317.5	256.367		1317.5	256.918		1317.5	247.153		1317.5	0.521338		1317.5	0.544678		1317.5	0.551285		1317.5	0.5391	0.0157333			1322.5	213.476		1322.5	207.234		1322.5	220.672		1322.5	178.91		1322.5	172.669		1322.5	184.103
1322.5	303.129		1322.5	304.702		1322.5	288.954		1322.5	259.773		1322.5	261.418		1322.5	247.518		1322.5	0.528265		1322.5	0.554217		1322.5	0.552098		1322.5	0.54486	0.0144107			1327.5	210.661		1327.5	208.323		1327.5	223.386		1327.5	176.095		1327.5	173.758		1327.5	186.817
1327.5	302.339		1327.5	303.612		1327.5	287.45		1327.5	258.983		1327.5	260.327		1327.5	246.014		1327.5	0.526659		1327.5	0.551905		1327.5	0.548744		1327.5	0.542436	0.0137544			1332.5	211.967		1332.5	207.361		1332.5	223.287		1332.5	177.401		1332.5	172.796		1332.5	186.717
1332.5	303.358		1332.5	305.6		1332.5	289.66		1332.5	260.003		1332.5	262.315		1332.5	248.224		1332.5	0.528732		1332.5	0.55612		1332.5	0.553673		1332.5	0.546175	0.0151554			1337.5	214.039		1337.5	209.652		1337.5	223.037		1337.5	179.473		1337.5	175.087		1337.5	186.468
1337.5	304.535		1337.5	303.844		1337.5	290.949		1337.5	261.18		1337.5	260.559		1337.5	249.513		1337.5	0.531126		1337.5	0.552397		1337.5	0.556549		1337.5	0.546691	0.0136382			1342.5	214.751		1342.5	211.317		1342.5	222.758		1342.5	180.185		1342.5	176.752		1342.5	186.189
1342.5	305.554		1342.5	306.613		1342.5	289.81		1342.5	262.199		1342.5	263.329		1342.5	248.374		1342.5	0.533198		1342.5	0.558269		1342.5	0.554008		1342.5	0.548491	0.0134151			1347.5	214.62		1347.5	209.884		1347.5	223.254		1347.5	180.055		1347.5	175.319		1347.5	186.685
1347.5	307.686		1347.5	309.256		1347.5	290.891		1347.5	264.331		1347.5	265.971		1347.5	249.455		1347.5	0.537534		1347.5	0.563871		1347.5	0.55642		1347.5	0.552608	0.0135761			1352.5	216.519		1352.5	212.986		1352.5	225.348		1352.5	181.954		1352.5	178.421		1352.5	188.779
1352.5	307.136		1352.5	308.716		1352.5	292.238		1352.5	263.781		1352.5	265.432		1352.5	250.802		1352.5	0.536416		1352.5	0.562728		1352.5	0.559424		1352.5	0.552856	0.0143331			1357.5	215.729		1357.5	213.608		1357.5	225.446		1357.5	181.163		1357.5	179.043		1357.5	188.876
1357.5	310.08		1357.5	307.086		1357.5	290.552		1357.5	266.724		1357.5	263.801		1357.5	249.116		1357.5	0.542401		1357.5	0.559271		1357.5	0.555662		1357.5	0.552445	0.0088831			1362.5	216.897		1362.5	213.716		1362.5	223.684		1362.5	182.331		1362.5	179.151		1362.5	187.115
1362.5	311.216		1362.5	305.359		1362.5	291.816		1362.5	267.86		1362.5	262.074		1362.5	250.38		1362.5	0.544711		1362.5	0.555609		1362.5	0.558483		1362.5	0.552935	0.00726498			1367.5	218.046		1367.5	212.316		1367.5	227.114		1367.5	183.481		1367.5	177.751		1367.5	190.545
1367.5	308.95		1367.5	308.695		1367.5	291.571		1367.5	265.594		1367.5	265.411		1367.5	250.135		1367.5	0.540103		1367.5	0.562683		1367.5	0.557936		1367.5	0.553574	0.0119049			1372.5	218.187		1372.5	212.541		1372.5	228.75		1372.5	183.621		1372.5	177.976		1372.5	192.181
1372.5	310.612		1372.5	306.098		1372.5	292.28		1372.5	267.256		1372.5	262.813		1372.5	250.844		1372.5	0.543483		1372.5	0.557176		1372.5	0.559517		1372.5	0.553392	0.00866111			1377.5	217.587		1377.5	216.411		1377.5	228.151		1377.5	183.021		1377.5	181.846		1377.5	191.582
1377.5	311.501		1377.5	308.273		1377.5	294.064		1377.5	268.145		1377.5	264.988		1377.5	252.628		1377.5	0.545291		1377.5	0.561787		1377.5	0.563497		1377.5	0.556858	0.0100543			1382.5	219.554		1382.5	216.117		1382.5	229.922		1382.5	184.988		1382.5	181.552		1382.5	193.353
1382.5	311.024		1382.5	310.487		1382.5	292.7		1382.5	267.669		1382.5	267.202		1382.5	251.265		1382.5	0.544321		1382.5	0.566481		1382.5	0.560455		1382.5	0.557086	0.0114577			1387.5	219.564		1387.5	217.196		1387.5	231.387		1387.5	184.999		1387.5	182.631		1387.5	194.818
1387.5	312.267		1387.5	312.402		1387.5	297.271		1387.5	268.912		1387.5	269.118		1387.5	255.835		1387.5	0.54685		1387.5	0.570541		1387.5	0.57065		1387.5	0.562681	0.0137098			1392.5	220.117		1392.5	218.81		1392.5	232.803		1392.5	185.551		1392.5	184.245		1392.5	196.234
1392.5	313.249		1392.5	310.131		1392.5	296.35		1392.5	269.893		1392.5	266.846		1392.5	254.914		1392.5	0.548845		1392.5	0.565726		1392.5	0.568597		1392.5	0.561056	0.0106717			1397.5	223.724		1397.5	216.559		1397.5	230.707		1397.5	189.158		1397.5	181.994		1397.5	194.138
1397.5	315.329		1397.5	312.884		1397.5	298.969		1397.5	271.973		1397.5	269.599		1397.5	257.533		1397.5	0.553075		1397.5	0.571563		1397.5	0.574437		1397.5	0.566358	0.0115933			1402.5	223.338		1402.5	220.66		1402.5	232.881		1402.5	188.773		1402.5	186.095		1402.5	196.312
1402.5	313.755		1402.5	311.982		1402.5	300.948		1402.5	270.4		1402.5	268.698		1402.5	259.513		1402.5	0.549876		1402.5	0.569651		1402.5	0.578853		1402.5	0.566127	0.0148067			1407.5	223.427		1407.5	221.299		1407.5	234.734		1407.5	188.862		1407.5	186.734		1407.5	198.165
1407.5	314.948		1407.5	314.93		1407.5	299.759		1407.5	271.593		1407.5	271.646		1407.5	258.323		1407.5	0.552301		1407.5	0.575901		1407.5	0.576199		1407.5	0.568134	0.0137123			1412.5	222.651		1412.5	224.422		1412.5	235.103		1412.5	188.085		1412.5	189.857		1412.5	198.534
1412.5	316.171		1412.5	312.097		1412.5	297.313		1412.5	272.816		1412.5	268.813		1412.5	255.877		1412.5	0.554788		1412.5	0.569895		1412.5	0.570744		1412.5	0.565143	0.00897708			1417.5	226.061		1417.5	223.435		1417.5	234.868		1417.5	191.495		1417.5	188.87		1417.5	198.299
1417.5	316.978		1417.5	315.038		1417.5	300.221		1417.5	273.623		1417.5	271.754		1417.5	258.785		1417.5	0.556429		1417.5	0.57613		1417.5	0.577231		1417.5	0.56993	0.0117049			1422.5	226.304		1422.5	223.185		1422.5	236.86		1422.5	191.738		1422.5	188.62		1422.5	200.291
1422.5	317.597		1422.5	311.937		1422.5	299.185		1422.5	274.242		1422.5	268.652		1422.5	257.749		1422.5	0.557688		1422.5	0.569555		1422.5	0.57492		1422.5	0.567388	0.00881797			1427.5	226.475		1427.5	225.192		1427.5	236.918		1427.5	191.909		1427.5	190.627		1427.5	200.349
1427.5	320.783		1427.5	318.391		1427.5	301.23		1427.5	277.428		1427.5	275.106		1427.5	259.795		1427.5	0.564168		1427.5	0.583238		1427.5	0.579482		1427.5	0.575629	0.010102			1432.5	227.178		1432.5	224.457		1432.5	240.795		1432.5	192.612		1432.5	189.892		1432.5	204.226
1432.5	317.75		1432.5	318.109		1432.5	304.324		1432.5	274.395		1432.5	274.824		1432.5	262.888		1432.5	0.558		1432.5	0.58264		1432.5	0.586382		1432.5	0.575674	0.0154199			1437.5	225.504		1437.5	226.217		1437.5	240.759		1437.5	190.938		1437.5	191.652		1437.5	204.19
1437.5	319.567		1437.5	319.075		1437.5	301.389		1437.5	276.212		1437.5	275.79		1437.5	259.953		1437.5	0.561695		1437.5	0.584688		1437.5	0.579835		1437.5	0.575406	0.0121197			1442.5	229.372		1442.5	225.45		1442.5	238.414		1442.5	194.806		1442.5	190.885		1442.5	201.845
1442.5	319.261		1442.5	319.41		1442.5	302.089		1442.5	275.906		1442.5	276.125		1442.5	260.653		1442.5	0.561072		1442.5	0.585397		1442.5	0.581396		1442.5	0.575955	0.0130439			1447.5	228.863		1447.5	227.902		1447.5	238.498		1447.5	194.297		1447.5	193.337		1447.5	201.929
1447.5	319.468		1447.5	320.16		1447.5	302.058		1447.5	276.113		1447.5	276.876		1447.5	260.622		1447.5	0.561493		1447.5	0.586989		1447.5	0.581327		1447.5	0.576603	0.0133884			1452.5	228.83		1452.5	229.675		1452.5	241.263		1452.5	194.264		1452.5	195.11		1452.5	204.694
1452.5	320.134		1452.5	318.99		1452.5	303.737		1452.5	276.779		1452.5	275.706		1452.5	262.301		1452.5	0.562847		1452.5	0.584508		1452.5	0.585073		1452.5	0.577476	0.0126723			1457.5	230.057		1457.5	229.998		1457.5	237.993		1457.5	195.491		1457.5	195.433		1457.5	201.424
1457.5	318.677		1457.5	320.732		1457.5	304.615		1457.5	275.321		1457.5	277.448		1457.5	263.179		1457.5	0.559883		1457.5	0.588202		1457.5	0.587032		1457.5	0.578372	0.0160225			1462.5	231.409		1462.5	230.922		1462.5	242.427		1462.5	196.844		1462.5	196.357		1462.5	205.858
1462.5	324.454		1462.5	320.766		1462.5	307.391		1462.5	281.099		1462.5	277.481		1462.5	265.955		1462.5	0.571633		1462.5	0.588273		1462.5	0.593223		1462.5	0.584376	0.0113103			1467.5	231.454		1467.5	232.918		1467.5	243.834		1467.5	196.889		1467.5	198.353		1467.5	207.265
1467.5	321.913		1467.5	323.407		1467.5	306.34		1467.5	278.557		1467.5	280.122		1467.5	264.904		1467.5	0.566464		1467.5	0.593872		1467.5	0.590878		1467.5	0.583738	0.0150344			1472.5	231.217		1472.5	232.711		1472.5	241.762		1472.5	196.652		1472.5	198.146		1472.5	205.193
1472.5	327.096		1472.5	318.024		1472.5	304.592		1472.5	283.741		1472.5	274.74		1472.5	263.157		1472.5	0.577005		1472.5	0.582461		1472.5	0.586981		1472.5	0.582149	0.00499533			1477.5	231.231		1477.5	234.467		1477.5	244.023		1477.5	196.665		1477.5	199.902		1477.5	207.454
1477.5	325.485		1477.5	323.326		1477.5	306.716		1477.5	282.129		1477.5	280.041		1477.5	265.28		1477.5	0.573728		1477.5	0.593699		1477.5	0.591718		1477.5	0.586382	0.0110033			1482.5	233.637		1482.5	235.084		1482.5	247.094		1482.5	199.071		1482.5	200.519		1482.5	210.525
1482.5	325.582		1482.5	322.029		1482.5	307.766		1482.5	282.227		1482.5	278.745		1482.5	266.33		1482.5	0.573927		1482.5	0.590951		1482.5	0.594059		1482.5	0.586313	0.0108382			1487.5	233.346		1487.5	233.516		1487.5	243.41		1487.5	198.78		1487.5	198.951		1487.5	206.841
1487.5	327.419		1487.5	325.141		1487.5	307.262		1487.5	284.064		1487.5	281.857		1487.5	265.826		1487.5	0.577662		1487.5	0.597549		1487.5	0.592936		1487.5	0.589382	0.0104089			1492.5	234.491		1492.5	236.824		1492.5	247.709		1492.5	199.925		1492.5	202.259		1492.5	211.14
1492.5	324.404		1492.5	326.219		1492.5	310.035		1492.5	281.048		1492.5	282.934		1492.5	268.599		1492.5	0.57153		1492.5	0.599833		1492.5	0.59912		1492.5	0.590161	0.0161391			1497.5	235.178		1497.5	233.743		1497.5	247.028		1497.5	200.612		1497.5	199.178		1497.5	210.458
1497.5	327.989		1497.5	326.028		1497.5	307.585		1497.5	284.633		1497.5	282.744		1497.5	266.149		1497.5	0.57882		1497.5	0.599429		1497.5	0.593656		1497.5	0.590635	0.0106315			1502.5	237.849		1502.5	235.294		1502.5	247.503		1502.5	203.283		1502.5	200.729		1502.5	210.933
1502.5	326.466		1502.5	324.901		1502.5	307.519		1502.5	283.11		1502.5	281.617		1502.5	266.083		1502.5	0.575723		1502.5	0.59704		1502.5	0.593508		1502.5	0.588757	0.0114251			1507.5	237.762		1507.5	236.19		1507.5	246.954		1507.5	203.196		1507.5	201.625		1507.5	210.385
1507.5	329.853		1507.5	325.315		1507.5	313.989		1507.5	286.498		1507.5	282.03		1507.5	272.554		1507.5	0.582612		1507.5	0.597917		1507.5	0.607941		1507.5	0.596157	0.0127559			1512.5	235.084		1512.5	238.21		1512.5	249.714		1512.5	200.518		1512.5	203.645		1512.5	213.145
1512.5	329.142		1512.5	327.312		1512.5	311.51		1512.5	285.786		1512.5	284.027		1512.5	270.074		1512.5	0.581164		1512.5	0.602151		1512.5	0.60241		1512.5	0.595242	0.0121918			1517.5	240.781		1517.5	237.58		1517.5	250.487		1517.5	206.215		1517.5	203.015		1517.5	213.918
1517.5	333.58		1517.5	327.499		1517.5	310.203		1517.5	290.225		1517.5	284.215		1517.5	268.767		1517.5	0.590191		1517.5	0.602548		1517.5	0.599496		1517.5	0.597412	0.00643683			1522.5	239.476		1522.5	239.078		1522.5	251.81		1522.5	204.91		1522.5	204.513		1522.5	215.241
1522.5	329.628		1522.5	327.224		1522.5	313.847		1522.5	286.272		1522.5	283.939		1522.5	272.411		1522.5	0.582153		1522.5	0.601964		1522.5	0.607624		1522.5	0.597247	0.0133746			1527.5	241.102		1527.5	239.449		1527.5	249.232		1527.5	206.536		1527.5	204.884		1527.5	212.663
1527.5	331.693		1527.5	327.948		1527.5	310.348		1527.5	288.338		1527.5	284.663		1527.5	268.912		1527.5	0.586353		1527.5	0.603499		1527.5	0.599819		1527.5	0.596557	0.00902626			1532.5	240.331		1532.5	242.825		1532.5	248.747		1532.5	205.765		1532.5	208.26		1532.5	212.178
1532.5	330.683		1532.5	329.032		1532.5	312.536		1532.5	287.328		1532.5	285.748		1532.5	271.101		1532.5	0.5843		1532.5	0.605798		1532.5	0.6047		1532.5	0.598266	0.0121075			1537.5	239.624		1537.5	239.696		1537.5	255.64		1537.5	205.058		1537.5	205.131		1537.5	219.071
1537.5	332.355		1537.5	329.776		1537.5	313.381		1537.5	289		1537.5	286.491		1537.5	271.945		1537.5	0.5877		1537.5	0.607374		1537.5	0.606584		1537.5	0.600553	0.011138			1542.5	241.763		1542.5	243.889		1542.5	254.417		1542.5	207.197		1542.5	209.324		1542.5	217.848
1542.5	332.119		1542.5	330.417		1542.5	313.817		1542.5	288.764		1542.5	287.132		1542.5	272.381		1542.5	0.58722		1542.5	0.608733		1542.5	0.607556		1542.5	0.60117	0.0120951			1547.5	241.248		1547.5	243.73		1547.5	255.476		1547.5	206.683		1547.5	209.165		1547.5	218.907
1547.5	332.405		1547.5	328.42		1547.5	313.461		1547.5	289.05		1547.5	285.135		1547.5	272.025		1547.5	0.587801		1547.5	0.6045		1547.5	0.606762		1547.5	0.599688	0.0103557			1552.5	244.989		1552.5	242.555		1552.5	254.107		1552.5	210.423		1552.5	207.99		1552.5	217.538
1552.5	336.28		1552.5	330.672		1552.5	315.62		1552.5	292.925		1552.5	287.387		1552.5	274.184		1552.5	0.595682		1552.5	0.609274		1552.5	0.611578		1552.5	0.605511	0.0085899			1557.5	243.627		1557.5	246.489		1557.5	251.437		1557.5	209.061		1557.5	211.924		1557.5	214.868
1557.5	335.939		1557.5	333.319		1557.5	315.614		1557.5	292.584		1557.5	290.034		1557.5	274.179		1557.5	0.594988		1557.5	0.614886		1557.5	0.611566		1557.5	0.607146	0.0106598			1562.5	244.676		1562.5	245.558		1562.5	252.195		1562.5	210.111		1562.5	210.993		1562.5	215.626
1562.5	336.399		1562.5	333.628		1562.5	314.541		1562.5	293.044		1562.5	290.343		1562.5	273.105		1562.5	0.595923		1562.5	0.615541		1562.5	0.609171		1562.5	0.606878	0.0100078			1567.5	246.525		1567.5	247.065		1567.5	257.366		1567.5	211.96		1567.5	212.5		1567.5	220.797
1567.5	336.342		1567.5	332.813		1567.5	315.759		1567.5	292.987		1567.5	289.528		1567.5	274.324		1567.5	0.595807		1567.5	0.613813		1567.5	0.611889		1567.5	0.60717	0.00988722			1572.5	245.249		1572.5	248.929		1572.5	258.545		1572.5	210.683		1572.5	214.364		1572.5	221.976
1572.5	336.865		1572.5	333.235		1572.5	318.048		1572.5	293.51		1572.5	289.95		1572.5	276.613		1572.5	0.596871		1572.5	0.614707		1572.5	0.616995		1572.5	0.609524	0.0110176			1577.5	248.238		1577.5	250.254		1577.5	258.619		1577.5	213.672		1577.5	215.689		1577.5	222.05
1577.5	337		1577.5	334.711		1577.5	317.51		1577.5	293.645		1577.5	291.426		1577.5	276.074		1577.5	0.597146		1577.5	0.617836		1577.5	0.615794		1577.5	0.610259	0.011402			1582.5	250.542		1582.5	247.805		1582.5	263.46		1582.5	215.977		1582.5	213.24		1582.5	226.891
1582.5	342.243		1582.5	333.613		1582.5	318.326		1582.5	298.888		1582.5	290.328		1582.5	276.89		1582.5	0.607807		1582.5	0.615509		1582.5	0.617614		1582.5	0.613644	0.00516274			1587.5	249.134		1587.5	251.594		1587.5	260.469		1587.5	214.569		1587.5	217.029		1587.5	223.9
1587.5	341.957		1587.5	336.964		1587.5	320.496		1587.5	298.601		1587.5	293.679		1587.5	279.061		1587.5	0.607225		1587.5	0.622613		1587.5	0.622455		1587.5	0.617431	0.00883938			1592.5	249.68		1592.5	253.015		1592.5	261.361		1592.5	215.114		1592.5	218.45		1592.5	224.791
1592.5	339.538		1592.5	333.078		1592.5	321.073		1592.5	296.183		1592.5	289.794		1592.5	279.637		1592.5	0.602307		1592.5	0.614376		1592.5	0.623742		1592.5	0.613475	0.0107455			1597.5	249.01		1597.5	250.838		1597.5	262.264		1597.5	214.444		1597.5	216.273		1597.5	225.695
1597.5	340.104		1597.5	336.838		1597.5	318.882		1597.5	296.749		1597.5	293.554		1597.5	277.447		1597.5	0.603458		1597.5	0.622347		1597.5	0.618855		1597.5	0.614887	0.0100504			1602.5	251.978		1602.5	254.742		1602.5	262.508		1602.5	217.412		1602.5	220.177		1602.5	225.939
1602.5	341.291		1602.5	336.631		1602.5	320.758		1602.5	297.935		1602.5	293.347		1602.5	279.322		1602.5	0.605871		1602.5	0.621908		1602.5	0.623039		1602.5	0.616939	0.00960226			1607.5	249.514		1607.5	249.496		1607.5	261.683		1607.5	214.948		1607.5	214.931		1607.5	225.114
1607.5	340.889		1607.5	338.746		1607.5	321.598		1607.5	297.534		1607.5	295.461		1607.5	280.162		1607.5	0.605054		1607.5	0.626391		1607.5	0.624913		1607.5	0.618786	0.0119155			1612.5	251.84		1612.5	255.607		1612.5	262.931		1612.5	217.274		1612.5	221.042		1612.5	226.362
1612.5	341.382		1612.5	339.43		1612.5	321.082		1612.5	298.026		1612.5	296.146		1612.5	279.646		1612.5	0.606056		1612.5	0.627842		1612.5	0.623762		1612.5	0.61922	0.0115816			1617.5	251.139		1617.5	257.792		1617.5	265.263		1617.5	216.573		1617.5	223.227		1617.5	228.694
1617.5	343.151		1617.5	340.099		1617.5	325.746		1617.5	299.796		1617.5	296.814		1617.5	284.31		1617.5	0.609654		1617.5	0.629259		1617.5	0.634165		1617.5	0.624359	0.0129695			1622.5	254.783		1622.5	256.161		1622.5	261.721		1622.5	220.217		1622.5	221.597		1622.5	225.152
1622.5	342.885		1622.5	334.724		1622.5	323.492		1622.5	299.529		1622.5	291.439		1622.5	282.056		1622.5	0.609112		1622.5	0.617865		1622.5	0.629136		1622.5	0.618704	0.0100384			1627.5	256.063		1627.5	257.547		1627.5	266.905		1627.5	221.498		1627.5	222.982		1627.5	230.336
1627.5	345.09		1627.5	336.711		1627.5	322.593		1627.5	301.734		1627.5	293.426		1627.5	281.157		1627.5	0.613596		1627.5	0.622077		1627.5	0.627132		1627.5	0.620935	0.0068397			1632.5	256.904		1632.5	257.645		1632.5	268.473		1632.5	222.338		1632.5	223.08		1632.5	231.904
1632.5	345.755		1632.5	339.686		1632.5	323.458		1632.5	302.4		1632.5	296.402		1632.5	282.022		1632.5	0.61495		1632.5	0.628385		1632.5	0.629062		1632.5	0.624132	0.00795944			1637.5	257.099		1637.5	258.7		1637.5	268.553		1637.5	222.534		1637.5	224.135		1637.5	231.984
1637.5	345.108		1637.5	340.721		1637.5	324.079		1637.5	301.752		1637.5	297.436		1637.5	282.644		1637.5	0.613633		1637.5	0.630579		1637.5	0.630447		1637.5	0.624886	0.00974614			1642.5	258.675		1642.5	260.839		1642.5	267.452		1642.5	224.11		1642.5	226.274		1642.5	230.883
1642.5	345.197		1642.5	339.324		1642.5	324.182		1642.5	301.842		1642.5	296.039		1642.5	282.746		1642.5	0.613814		1642.5	0.627616		1642.5	0.630676		1642.5	0.624036	0.00898315			1647.5	257.5		1647.5	261.408		1647.5	269.284		1647.5	222.935		1647.5	226.843		1647.5	232.715
1647.5	346.004		1647.5	340.568		1647.5	328.665		1647.5	302.649		1647.5	297.283		1647.5	287.229		1647.5	0.615456		1647.5	0.630254		1647.5	0.640675		1647.5	0.628795	0.0126727			1652.5	253.516		1652.5	263.434		1652.5	269.312		1652.5	218.95		1652.5	228.869		1652.5	232.743
1652.5	347.55		1652.5	342.469		1652.5	322.861		1652.5	304.194		1652.5	299.185		1652.5	281.425		1652.5	0.618598		1652.5	0.634285		1652.5	0.627729		1652.5	0.626871	0.00787837			1657.5	256.13		1657.5	260.653		1657.5	268.661		1657.5	221.564		1657.5	226.088		1657.5	232.092
1657.5	349.73		1657.5	344.936		1657.5	327.152		1657.5	306.375		1657.5	301.651		1657.5	285.716		1657.5	0.623033		1657.5	0.639514		1657.5	0.637301		1657.5	0.633283	0.00894534			1662.5	257.895		1662.5	259.788		1662.5	270.2		1662.5	223.329		1662.5	225.223		1662.5	233.631
1662.5	346.468		1662.5	343.936		1662.5	325.534		1662.5	303.113		1662.5	300.651		1662.5	284.098		1662.5	0.616399		1662.5	0.637394		1662.5	0.633692		1662.5	0.629162	0.0112069			1667.5	259.175		1667.5	261.282		1667.5	271.853		1667.5	224.61		1667.5	226.717		1667.5	235.284
1667.5	351.13		1667.5	342.89		1667.5	326.609		1667.5	307.775		1667.5	299.605		1667.5	285.173		1667.5	0.62588		1667.5	0.635177		1667.5	0.636089		1667.5	0.632382	0.00564927			1672.5	258.909		1672.5	265.303		1672.5	272.249		1672.5	224.343		1672.5	230.738		1672.5	235.68
1672.5	350.348		1672.5	343.135		1672.5	328.595		1672.5	306.993		1672.5	299.85		1672.5	287.159		1672.5	0.62429		1672.5	0.635696		1672.5	0.64052		1672.5	0.633502	0.00833427			1677.5	261.333		1677.5	264.411		1677.5	270.475		1677.5	226.767		1677.5	229.846		1677.5	233.906
1677.5	348.417		1677.5	345.584		1677.5	330.35		1677.5	305.062		1677.5	302.3		1677.5	288.914		1677.5	0.620363		1677.5	0.640889		1677.5	0.644434		1677.5	0.635229	0.0129955			1682.5	259.562		1682.5	265.977		1682.5	272.253		1682.5	224.996		1682.5	231.412		1682.5	235.684
1682.5	347.312		1682.5	347.118		1682.5	327.102		1682.5	303.957		1682.5	303.833		1682.5	285.666		1682.5	0.618115		1682.5	0.64414		1682.5	0.63719		1682.5	0.633148	0.0134746			1687.5	263.195		1687.5	266.849		1687.5	273.814		1687.5	228.629		1687.5	232.284		1687.5	237.245
1687.5	349.938		1687.5	345.696		1687.5	329.09		1687.5	306.583		1687.5	302.412		1687.5	287.654		1687.5	0.623456		1687.5	0.641126		1687.5	0.641624		1687.5	0.635402	0.0103487			1692.5	260.369		1692.5	268.115		1692.5	273.924		1692.5	225.803		1692.5	233.55		1692.5	237.355
1692.5	351.021		1692.5	348.668		1692.5	329.21		1692.5	307.666		1692.5	305.383		1692.5	287.774		1692.5	0.625658		1692.5	0.647426		1692.5	0.64189		1692.5	0.638325	0.0113135			1697.5	261.146		1697.5	269.49		1697.5	277.058		1697.5	226.581		1697.5	234.925		1697.5	240.489
1697.5	352.904		1697.5	346.921		1697.5	330.158		1697.5	309.549		1697.5	303.636		1697.5	288.722		1697.5	0.629488		1697.5	0.643723		1697.5	0.644007		1697.5	0.639072	0.00830166			1702.5	264.822		1702.5	267.607		1702.5	275.505		1702.5	230.256		1702.5	233.042		1702.5	238.936
1702.5	351.429		1702.5	348.173		1702.5	330.531		1702.5	308.074		1702.5	304.889		1702.5	289.095		1702.5	0.626488		1702.5	0.646378		1702.5	0.644837		1702.5	0.639234	0.0110653			1707.5	264.181		1707.5	271.371		1707.5	276.316		1707.5	229.615		1707.5	236.806		1707.5	239.747
1707.5	352.675		1707.5	350.204		1707.5	334.001		1707.5	309.32		1707.5	306.919		1707.5	292.565		1707.5	0.629022		1707.5	0.650682		1707.5	0.652578		1707.5	0.644094	0.013087			1712.5	261.615		1712.5	271.341		1712.5	280.263		1712.5	227.049		1712.5	236.776		1712.5	243.694
1712.5	352.779		1712.5	349.716		1712.5	332.25		1712.5	309.424		1712.5	306.432		1712.5	290.814		1712.5	0.629233		1712.5	0.649649		1712.5	0.648673		1712.5	0.642518	0.0115155			1717.5	265.523		1717.5	270.05		1717.5	280.361		1717.5	230.957		1717.5	235.485		1717.5	243.792
1717.5	350.645		1717.5	347.999		1717.5	333.645		1717.5	307.29		1717.5	304.715		1717.5	292.21		1717.5	0.624893		1717.5	0.646009		1717.5	0.651785		1717.5	0.640896	0.0141561			1722.5	265.428		1722.5	273.255		1722.5	275.903		1722.5	230.862		1722.5	238.69		1722.5	239.334
1722.5	357.72		1722.5	347.518		1722.5	332.18		1722.5	314.364		1722.5	304.234		1722.5	290.744		1722.5	0.63928		1722.5	0.644989		1722.5	0.648516		1722.5	0.644262	0.00466109			1727.5	268		1727.5	273.239		1727.5	277.494		1727.5	233.434		1727.5	238.674		1727.5	240.925
1727.5	353.725		1727.5	351.952		1727.5	332.883		1727.5	310.37		1727.5	308.668		1727.5	291.447		1727.5	0.631158		1727.5	0.654389		1727.5	0.650084		1727.5	0.64521	0.012359			1732.5	267.024		1732.5	274.007		1732.5	279.724		1732.5	232.458		1732.5	239.442		1732.5	243.155
1732.5	354.175		1732.5	350.429		1732.5	330.193		1732.5	310.819		1732.5	307.144		1732.5	288.757		1732.5	0.632071		1732.5	0.65116		1732.5	0.644084		1732.5	0.642438	0.00965032			1737.5	269.158		1737.5	273.086		1737.5	279.535		1737.5	234.592		1737.5	238.521		1737.5	242.966
1737.5	360.578		1737.5	353.364		1737.5	333.614		1737.5	317.223		1737.5	310.08		1737.5	292.178		1737.5	0.645093		1737.5	0.657383		1737.5	0.651715		1737.5	0.651397	0.00615115			1742.5	268.196		1742.5	273.087		1742.5	282.881		1742.5	233.63		1742.5	238.522		1742.5	246.312
1742.5	359.637		1742.5	351.683		1742.5	334.999		1742.5	316.281		1742.5	308.399		1742.5	293.563		1742.5	0.643178		1742.5	0.653819		1742.5	0.654805		1742.5	0.650601	0.006447			1747.5	271.049		1747.5	274.162		1747.5	283.26		1747.5	236.483		1747.5	239.597		1747.5	246.691
1747.5	356.985		1747.5	352.806		1747.5	336.724		1747.5	313.63		1747.5	309.522		1747.5	295.288		1747.5	0.637786		1747.5	0.6562		1747.5	0.658652		1747.5	0.650879	0.0114051			1752.5	269.966		1752.5	276.677		1752.5	282.483		1752.5	235.4		1752.5	242.112		1752.5	245.914
1752.5	357.614		1752.5	352.849		1752.5	334.057		1752.5	314.259		1752.5	309.564		1752.5	292.621		1752.5	0.639066		1752.5	0.65629		1752.5	0.652703		1752.5	0.649353	0.00908774			1757.5	274.881		1757.5	277.011		1757.5	281.083		1757.5	240.315		1757.5	242.446		1757.5	244.514
1757.5	356.631		1757.5	355.5		1757.5	337.268		1757.5	313.275		1757.5	312.215		1757.5	295.832		1757.5	0.637065		1757.5	0.661911		1757.5	0.659865		1757.5	0.652947	0.0137917			1762.5	273.794		1762.5	279.494		1762.5	282.219		1762.5	239.228		1762.5	244.929		1762.5	245.65
1762.5	359.239		1762.5	352.647		1762.5	336.355		1762.5	315.884		1762.5	309.363		1762.5	294.919		1762.5	0.64237		1762.5	0.655863		1762.5	0.657829		1762.5	0.652021	0.00841556			1767.5	270.931		1767.5	279.919		1767.5	283.921		1767.5	236.365		1767.5	245.354		1767.5	247.352
1767.5	361.609		1767.5	353.104		1767.5	336.288		1767.5	318.253		1767.5	309.819		1767.5	294.853		1767.5	0.647188		1767.5	0.65683		1767.5	0.65768		1767.5	0.653899	0.00582759			1772.5	274.926		1772.5	280.957		1772.5	285.695		1772.5	240.36		1772.5	246.392		1772.5	249.126
1772.5	361.294		1772.5	358.042		1772.5	336.518		1772.5	317.938		1772.5	314.757		1772.5	295.082		1772.5	0.646548		1772.5	0.6673		1772.5	0.658192		1772.5	0.657346	0.0104015			1777.5	275.79		1777.5	279.327		1777.5	285.293		1777.5	241.224		1777.5	244.762		1777.5	248.724
1777.5	359.446		1777.5	356.43		1777.5	339.817		1777.5	316.091		1777.5	313.146		1777.5	298.381		1777.5	0.642791		1777.5	0.663883		1777.5	0.665551		1777.5	0.657408	0.0126863			1782.5	274.474		1782.5	282.904		1782.5	288.52		1782.5	239.909		1782.5	248.339		1782.5	251.951
1782.5	362.282		1782.5	354.145		1782.5	339.323		1782.5	318.926		1782.5	310.861		1782.5	297.888		1782.5	0.648557		1782.5	0.659038		1782.5	0.66445		1782.5	0.657349	0.00807991			1787.5	276.41		1787.5	281.524		1787.5	287.164		1787.5	241.844		1787.5	246.959		1787.5	250.595
1787.5	363.076		1787.5	354.515		1787.5	338.85		1787.5	319.721		1787.5	311.231		1787.5	297.414		1787.5	0.650173		1787.5	0.659823		1787.5	0.663395		1787.5	0.657797	0.00683996			1792.5	275.723		1792.5	283.362		1792.5	286.978		1792.5	241.158		1792.5	248.797		1792.5	250.409
1792.5	361.771		1792.5	356.237		1792.5	336.169		1792.5	318.415		1792.5	312.953		1792.5	294.733		1792.5	0.647518		1792.5	0.663474		1792.5	0.657414		1792.5	0.656135	0.00805472			1797.5	277.99		1797.5	279.879		1797.5	290.344		1797.5	243.425		1797.5	245.314		1797.5	253.775
1797.5	363.282		1797.5	358.174		1797.5	336.842		1797.5	319.927		1797.5	314.889		1797.5	295.406		1797.5	0.650592		1797.5	0.667579		1797.5	0.658915		1797.5	0.659029	0.00849394			1802.5	275.307		1802.5	285.605		1802.5	289.224		1802.5	240.742		1802.5	251.04		1802.5	252.655
1802.5	362.341		1802.5	357.691		1802.5	341.502		1802.5	318.985		1802.5	314.406		1802.5	300.066		1802.5	0.648677		1802.5	0.666556		1802.5	0.669308		1802.5	0.661514	0.0112016			1807.5	278.107		1807.5	284.659		1807.5	291.79		1807.5	243.541		1807.5	250.094		1807.5	255.221
1807.5	363.283		1807.5	358.029		1807.5	342.371		1807.5	319.928		1807.5	314.745		1807.5	300.935		1807.5	0.650594		1807.5	0.667273		1807.5	0.671247		1807.5	0.663038	0.0109585			1812.5	278.56		1812.5	282.735		1812.5	291.175		1812.5	243.995		1812.5	248.17		1812.5	254.606
1812.5	361.855		1812.5	359.305		1812.5	341.113		1812.5	318.5		1812.5	316.021		1812.5	299.677		1812.5	0.64769		1812.5	0.669978		1812.5	0.668442		1812.5	0.662036	0.0124483			1817.5	280.284		1817.5	284.106		1817.5	290.658		1817.5	245.718		1817.5	249.541		1817.5	254.089
1817.5	366.389		1817.5	357.867		1817.5	342.859		1817.5	323.034		1817.5	314.583		1817.5	301.423		1817.5	0.65691		1817.5	0.666929		1817.5	0.672335		1817.5	0.665391	0.0078267			1822.5	278.795		1822.5	286.585		1822.5	291.127		1822.5	244.229		1822.5	252.02		1822.5	254.557
1822.5	365.259		1822.5	360.367		1822.5	341.157		1822.5	321.904		1822.5	317.083		1822.5	299.721		1822.5	0.654612		1822.5	0.672229		1822.5	0.668539		1822.5	0.665127	0.009291			1827.5	279.868		1827.5	287.86		1827.5	290.41		1827.5	245.302		1827.5	253.295		1827.5	253.841
1827.5	367.737		1827.5	361.783		1827.5	343.287		1827.5	324.382		1827.5	318.498		1827.5	301.852		1827.5	0.659651		1827.5	0.67523		1827.5	0.673292		1827.5	0.669391	0.00849068			1832.5	281.815		1832.5	288.572		1832.5	293.819		1832.5	247.249		1832.5	254.007		1832.5	257.25
1832.5	366.086		1832.5	359.798		1832.5	343.48		1832.5	322.731		1832.5	316.513		1832.5	302.044		1832.5	0.656293		1832.5	0.671022		1832.5	0.673721		1832.5	0.667012	0.0093803			1837.5	283.273		1837.5	289.343		1837.5	294.809		1837.5	248.707		1837.5	254.778		1837.5	258.24
1837.5	367.533		1837.5	362.732		1837.5	344.178		1837.5	324.177		1837.5	319.448		1837.5	302.743		1837.5	0.659235		1837.5	0.677243		1837.5	0.675279		1837.5	0.670586	0.00987883			1842.5	283.535		1842.5	291.228		1842.5	295.235		1842.5	248.97		1842.5	256.663		1842.5	258.666
1842.5	365.181		1842.5	361.105		1842.5	344.105		1842.5	321.826		1842.5	317.821		1842.5	302.669		1842.5	0.654454		1842.5	0.673795		1842.5	0.675115		1842.5	0.667788	0.0115664			1847.5	283.838		1847.5	292.254		1847.5	294.956		1847.5	249.272		1847.5	257.689		1847.5	258.387
1847.5	366.368		1847.5	362.081		1847.5	345.176		1847.5	323.012		1847.5	318.797		1847.5	303.74		1847.5	0.656867		1847.5	0.675863		1847.5	0.677503		1847.5	0.670078	0.0114705			1852.5	285.222		1852.5	293.233		1852.5	294.532		1852.5	250.657		1852.5	258.668		1852.5	257.963
1852.5	367.057		1852.5	361.29		1852.5	345.434		1852.5	323.702		1852.5	318.006		1852.5	303.998		1852.5	0.658269		1852.5	0.674187		1852.5	0.67808		1852.5	0.670178	0.0104963			1857.5	285.122		1857.5	290.775		1857.5	295.365		1857.5	250.556		1857.5	256.21		1857.5	258.796
1857.5	369.091		1857.5	363.663		1857.5	346.667		1857.5	325.736		1857.5	320.378		1857.5	305.231		1857.5	0.662405		1857.5	0.679217		1857.5	0.680829		1857.5	0.67415	0.0102037			1862.5	284.81		1862.5	291.819		1862.5	296.555		1862.5	250.245		1862.5	257.254		1862.5	259.986
1862.5	369.235		1862.5	364.525		1862.5	345.463		1862.5	325.88		1862.5	321.24		1862.5	304.028		1862.5	0.662698		1862.5	0.681044		1862.5	0.678145		1862.5	0.673962	0.00986235			1867.5	285.322		1867.5	293.818		1867.5	296.642		1867.5	250.756		1867.5	259.253		1867.5	260.073
1867.5	367.777		1867.5	363.005		1867.5	348.614		1867.5	324.422		1867.5	319.72		1867.5	307.179		1867.5	0.659732		1867.5	0.677821		1867.5	0.685174		1867.5	0.674242	0.0130929			1872.5	284.718		1872.5	295.553		1872.5	297.561		1872.5	250.152		1872.5	260.988		1872.5	260.992
1872.5	364.764		1872.5	368.369		1872.5	343.955		1872.5	321.409		1872.5	325.085		1872.5	302.519		1872.5	0.653605		1872.5	0.689194		1872.5	0.67478		1872.5	0.672527	0.0179012			1877.5	286.742		1877.5	295.037		1877.5	298.39		1877.5	252.176		1877.5	260.472		1877.5	261.821
1877.5	369.489		1877.5	363.389		1877.5	347.094		1877.5	326.134		1877.5	320.104		1877.5	305.658		1877.5	0.663214		1877.5	0.678636		1877.5	0.681783		1877.5	0.674544	0.0099376			1882.5	286.808		1882.5	292.998		1882.5	303.313		1882.5	252.243		1882.5	258.433		1882.5	266.744
1882.5	372.03		1882.5	364.64		1882.5	345.92		1882.5	328.675		1882.5	321.355		1882.5	304.484		1882.5	0.668382		1882.5	0.681288		1882.5	0.679164		1882.5	0.676278	0.00692012			1887.5	289.838		1887.5	295.898		1887.5	297.217		1887.5	255.273		1887.5	261.333		1887.5	260.648
1887.5	372.729		1887.5	367.17		1887.5	346.165		1887.5	329.374		1887.5	323.885		1887.5	304.729		1887.5	0.669803		1887.5	0.686651		1887.5	0.679711		1887.5	0.678722	0.00846749			1892.5	288.462		1892.5	296.335		1892.5	299.309		1892.5	253.896		1892.5	261.77		1892.5	262.74
1892.5	373.183		1892.5	367.932		1892.5	350.504		1892.5	329.828		1892.5	324.648		1892.5	309.068		1892.5	0.670726		1892.5	0.688268		1892.5	0.689389		1892.5	0.682794	0.0104666			1897.5	290.439		1897.5	297.101		1897.5	301.792		1897.5	255.874		1897.5	262.536		1897.5	265.223
1897.5	372.604		1897.5	365.656		1897.5	351.841		1897.5	329.248		1897.5	322.372		1897.5	310.405		1897.5	0.669547		1897.5	0.683443		1897.5	0.69237		1897.5	0.681787	0.011501			1902.5	291.353		1902.5	299.928		1902.5	300.975		1902.5	256.788		1902.5	265.363		1902.5	264.406
1902.5	373.366		1902.5	366.865		1902.5	347.661		1902.5	330.011		1902.5	323.58		1902.5	306.225		1902.5	0.671098		1902.5	0.686005		1902.5	0.683046		1902.5	0.68005	0.00789229			1907.5	289.666		1907.5	298.536		1907.5	303.253		1907.5	255.1		1907.5	263.971		1907.5	266.684
1907.5	375.114		1907.5	366.877		1907.5	347.861		1907.5	331.759		1907.5	323.593		1907.5	306.425		1907.5	0.674653		1907.5	0.686031		1907.5	0.683493		1907.5	0.681392	0.00597278			1912.5	293.229		1912.5	297.248		1912.5	305.7		1912.5	258.663		1912.5	262.683		1912.5	269.131
1912.5	371.725		1912.5	368.133		1912.5	350.181		1912.5	328.37		1912.5	324.849		1912.5	308.745		1912.5	0.667761		1912.5	0.688694		1912.5	0.688668		1912.5	0.681708	0.0120783			1917.5	292.912		1917.5	299.958		1917.5	305.513		1917.5	258.346		1917.5	265.393		1917.5	268.944
1917.5	373.191		1917.5	368.763		1917.5	352.446		1917.5	329.836		1917.5	325.478		1917.5	311.01		1917.5	0.670742		1917.5	0.690029		1917.5	0.69372		1917.5	0.68483	0.01234			1922.5	293.672		1922.5	301.835		1922.5	307.75		1922.5	259.106		1922.5	267.27		1922.5	271.18
1922.5	372.777		1922.5	368.009		1922.5	354.389		1922.5	329.422		1922.5	324.724		1922.5	312.953		1922.5	0.669901		1922.5	0.68843		1922.5	0.698055		1922.5	0.685462	0.0143097			1927.5	289.051		1927.5	301.512		1927.5	304.843		1927.5	254.485		1927.5	266.947		1927.5	268.274
1927.5	372.893		1927.5	368.639		1927.5	350.546		1927.5	329.537		1927.5	325.355		1927.5	309.11		1927.5	0.670135		1927.5	0.689766		1927.5	0.689482		1927.5	0.683128	0.0112527			1932.5	294.535		1932.5	303.588		1932.5	308.018		1932.5	259.969		1932.5	269.023		1932.5	271.449
1932.5	373.458		1932.5	370.728		1932.5	350.997		1932.5	330.103		1932.5	327.444		1932.5	309.561		1932.5	0.671286		1932.5	0.694195		1932.5	0.690487		1932.5	0.685323	0.0122971			1937.5	294.129		1937.5	303.64		1937.5	306.089		1937.5	259.563		1937.5	269.075		1937.5	269.52
1937.5	376.411		1937.5	371.643		1937.5	352.212		1937.5	333.056		1937.5	328.359		1937.5	310.776		1937.5	0.67729		1937.5	0.696135		1937.5	0.693197		1937.5	0.688874	0.010139			1942.5	298.336		1942.5	305.276		1942.5	306.605		1942.5	263.77		1942.5	270.711		1942.5	270.036
1942.5	374.749		1942.5	368.016		1942.5	353.793		1942.5	331.394		1942.5	324.731		1942.5	312.357		1942.5	0.67391		1942.5	0.688445		1942.5	0.696725		1942.5	0.68636	0.0115496			1947.5	295.214		1947.5	306.838		1947.5	308.042		1947.5	260.648		1947.5	272.273		1947.5	271.473
1947.5	377.573		1947.5	372.579		1947.5	352.431		1947.5	334.217		1947.5	329.294		1947.5	310.996		1947.5	0.679653		1947.5	0.698119		1947.5	0.693688		1947.5	0.690486	0.00964032			1952.5	295.556		1952.5	305.622		1952.5	306.157		1952.5	260.99		1952.5	271.057		1952.5	269.588
1952.5	378.047		1952.5	372.836		1952.5	354.274		1952.5	334.692		1952.5	329.551		1952.5	312.838		1952.5	0.680617		1952.5	0.698663		1952.5	0.697798		1952.5	0.692359	0.0101782			1957.5	293.85		1957.5	306.723		1957.5	311.278		1957.5	259.284		1957.5	272.158		1957.5	274.709
1957.5	374.708		1957.5	369.969		1957.5	357.057		1957.5	331.353		1957.5	326.684		1957.5	315.621		1957.5	0.673827		1957.5	0.692585		1957.5	0.704005		1957.5	0.690139	0.0152365			1962.5	298.418		1962.5	307.861		1962.5	309.349		1962.5	263.852		1962.5	273.296		1962.5	272.78
1962.5	380.93		1962.5	373.16		1962.5	353.632		1962.5	337.575		1962.5	329.875		1962.5	312.197		1962.5	0.686481		1962.5	0.69935		1962.5	0.696366		1962.5	0.694066	0.00673608			1967.5	301.052		1967.5	308.086		1967.5	310.059		1967.5	266.486		1967.5	273.521		1967.5	273.49
1967.5	375.823		1967.5	371.557		1967.5	353.442		1967.5	332.468		1967.5	328.273		1967.5	312.006		1967.5	0.676094		1967.5	0.695953		1967.5	0.695942		1967.5	0.68933	0.0114622			1972.5	296.74		1972.5	309.224		1972.5	313.139		1972.5	262.174		1972.5	274.659		1972.5	276.57
1972.5	378.382		1972.5	371.403		1972.5	354.674		1972.5	335.027		1972.5	328.118		1972.5	313.238		1972.5	0.681298		1972.5	0.695625		1972.5	0.698689		1972.5	0.691871	0.00928325			1977.5	299.575		1977.5	306.314		1977.5	310.651		1977.5	265.01		1977.5	271.749		1977.5	274.082
1977.5	379.589		1977.5	371.812		1977.5	353.915		1977.5	336.233		1977.5	328.527		1977.5	312.479		1977.5	0.683752		1977.5	0.696493		1977.5	0.696997		1977.5	0.692414	0.00750556			1982.5	297.741		1982.5	311.258		1982.5	312.244		1982.5	263.175		1982.5	276.693		1982.5	275.675
1982.5	380.225		1982.5	368.74		1982.5	357.001		1982.5	336.87		1982.5	325.455		1982.5	315.565		1982.5	0.685046		1982.5	0.689979		1982.5	0.70388		1982.5	0.692968	0.00976606			1987.5	300.176		1987.5	310.468		1987.5	312.76		1987.5	265.61		1987.5	275.903		1987.5	276.191
1987.5	379.278		1987.5	376.178		1987.5	355.828		1987.5	335.922		1987.5	332.893		1987.5	314.393		1987.5	0.683119		1987.5	0.705749		1987.5	0.701265		1987.5	0.696711	0.0119823			1992.5	301.664		1992.5	309.249		1992.5	309.168		1992.5	267.098		1992.5	274.684		1992.5	272.599
1992.5	381.492		1992.5	374.988		1992.5	358.595		1992.5	338.137		1992.5	331.703		1992.5	317.159		1992.5	0.687623		1992.5	0.703226		1992.5	0.707435		1992.5	0.699428	0.0104378			1997.5	301.214		1997.5	311.45		1997.5	311.819		1997.5	266.648		1997.5	276.885		1997.5	275.25
1997.5	378.885		1997.5	373.797		1997.5	355.05		1997.5	335.529		1997.5	330.513		1997.5	313.614		1997.5	0.682321		1997.5	0.700701		1997.5	0.699529		1997.5	0.694184	0.0102904			2002.5	302.412		2002.5	310.973		2002.5	315.495		2002.5	267.846		2002.5	276.408		2002.5	278.926
2002.5	381.173		2002.5	378.191		2002.5	357.739		2002.5	337.818		2002.5	334.906		2002.5	316.303		2002.5	0.686973		2002.5	0.710016		2002.5	0.705526		2002.5	0.700839	0.0122156			2007.5	301.97		2007.5	308.501		2007.5	313.912		2007.5	267.404		2007.5	273.936		2007.5	277.343
2007.5	384.612		2007.5	374.615		2007.5	355.504		2007.5	341.256		2007.5	331.33		2007.5	314.068		2007.5	0.693966		2007.5	0.702434		2007.5	0.700542		2007.5	0.698981	0.00444461			2012.5	301.743		2012.5	316.383		2012.5	314.873		2012.5	267.177		2012.5	281.818		2012.5	278.304
2012.5	383.879		2012.5	373.214		2012.5	359.263		2012.5	340.524		2012.5	329.93		2012.5	317.827		2012.5	0.692477		2012.5	0.699466		2012.5	0.708925		2012.5	0.700289	0.00825461			2017.5	303.142		2017.5	313.456		2017.5	313.448		2017.5	268.576		2017.5	278.891		2017.5	276.879
2017.5	382.348		2017.5	376.504		2017.5	358.623		2017.5	338.993		2017.5	333.219		2017.5	317.187		2017.5	0.689364		2017.5	0.706439		2017.5	0.707497		2017.5	0.7011	0.0101778			2022.5	301.201		2022.5	317.597		2022.5	314.788		2022.5	266.635		2022.5	283.032		2022.5	278.219
2022.5	384.961		2022.5	374.273		2022.5	360.884		2022.5	341.606		2022.5	330.989		2022.5	319.448		2022.5	0.694677		2022.5	0.70171		2022.5	0.712542		2022.5	0.702977	0.00899962			2027.5	302.977		2027.5	314.039		2027.5	317.09		2027.5	268.412		2027.5	279.474		2027.5	280.521
2027.5	381.16		2027.5	377.766		2027.5	360.586		2027.5	337.805		2027.5	334.481		2027.5	319.15		2027.5	0.686948		2027.5	0.709115		2027.5	0.711877		2027.5	0.702647	0.0136656			2032.5	305.939		2032.5	314.167		2032.5	317.343		2032.5	271.373		2032.5	279.602		2032.5	280.774
2032.5	382.725		2032.5	376.345		2032.5	360.26		2032.5	339.369		2032.5	333.061		2032.5	318.824		2032.5	0.690129		2032.5	0.706104		2032.5	0.711149		2032.5	0.702461	0.010973			2037.5	301.543		2037.5	317.279		2037.5	319.301		2037.5	266.977		2037.5	282.714		2037.5	282.732
2037.5	383.671		2037.5	377.298		2037.5	358.695		2037.5	340.316		2037.5	334.014		2037.5	317.259		2037.5	0.692053		2037.5	0.708124		2037.5	0.70766		2037.5	0.702612	0.00914736			2042.5	304.823		2042.5	317.837		2042.5	317.132		2042.5	270.257		2042.5	283.272		2042.5	280.563
2042.5	385.911		2042.5	381.342		2042.5	359.501		2042.5	342.555		2042.5	338.058		2042.5	318.065		2042.5	0.696608		2042.5	0.716698		2042.5	0.709456		2042.5	0.707587	0.0101744			2047.5	306.103		2047.5	318.978		2047.5	319.676		2047.5	271.538		2047.5	284.413		2047.5	283.107
2047.5	386.218		2047.5	382.163		2047.5	357.309		2047.5	342.863		2047.5	338.878		2047.5	315.873		2047.5	0.697233		2047.5	0.718437		2047.5	0.704568		2047.5	0.706746	0.0107684			2052.5	304.835		2052.5	320.16		2052.5	318.778		2052.5	270.269		2052.5	285.595		2052.5	282.209
2052.5	391.452		2052.5	377.375		2052.5	362.934		2052.5	348.096		2052.5	334.091		2052.5	321.498		2052.5	0.707876		2052.5	0.708287		2052.5	0.717114		2052.5	0.711092	0.00521899			2057.5	307.517		2057.5	322.112		2057.5	318.226		2057.5	272.951		2057.5	287.547		2057.5	281.657
2057.5	387.34		2057.5	380.163		2057.5	362.497		2057.5	343.984		2057.5	336.879		2057.5	321.061		2057.5	0.699514		2057.5	0.714198		2057.5	0.71614		2057.5	0.709951	0.00909025			2062.5	306.81		2062.5	321.068		2062.5	321.502		2062.5	272.244		2062.5	286.503		2062.5	284.933
2062.5	385.531		2062.5	382.226		2062.5	362.188		2062.5	342.176		2062.5	338.942		2062.5	320.752		2062.5	0.695836		2062.5	0.718572		2062.5	0.71545		2062.5	0.709953	0.0123246			2067.5	307.467		2067.5	323.204		2067.5	320.006		2067.5	272.902		2067.5	288.639		2067.5	283.437
2067.5	388.678		2067.5	380.096		2067.5	360.226		2067.5	345.323		2067.5	336.812		2067.5	318.79		2067.5	0.702236		2067.5	0.714056		2067.5	0.711074		2067.5	0.709122	0.00614676			2072.5	307.551		2072.5	320.661		2072.5	320.796		2072.5	272.985		2072.5	286.096		2072.5	284.227
2072.5	386.106		2072.5	378.932		2072.5	364.653		2072.5	342.75		2072.5	335.648		2072.5	323.217		2072.5	0.697005		2072.5	0.711588		2072.5	0.720948		2072.5	0.709847	0.0120662			2077.5	308.475		2077.5	321.942		2077.5	321.706		2077.5	273.909		2077.5	287.377		2077.5	285.137
2077.5	389.659		2077.5	382.839		2077.5	362.146		2077.5	346.304		2077.5	339.555		2077.5	320.71		2077.5	0.704231		2077.5	0.719871		2077.5	0.715357		2077.5	0.713153	0.00804988			2082.5	309.003		2082.5	321.677		2082.5	323.709		2082.5	274.438		2082.5	287.112		2082.5	287.14
2082.5	388.686		2082.5	379.145		2082.5	364.171		2082.5	345.331		2082.5	335.86		2082.5	322.735		2082.5	0.702253		2082.5	0.712039		2082.5	0.719874		2082.5	0.711388	0.00882851			2087.5	309.028		2087.5	322.404		2087.5	320.334		2087.5	274.462		2087.5	287.839		2087.5	283.765
2087.5	389.299		2087.5	380.777		2087.5	363.816		2087.5	345.944		2087.5	337.492		2087.5	322.381		2087.5	0.703499		2087.5	0.715499		2087.5	0.719082		2087.5	0.712693	0.00816169			2092.5	309.867		2092.5	323.214		2092.5	324.241		2092.5	275.301		2092.5	288.649		2092.5	287.672
2092.5	388.204		2092.5	384.834		2092.5	364.732		2092.5	344.849		2092.5	341.55		2092.5	323.296		2092.5	0.701272		2092.5	0.7241		2092.5	0.721125		2092.5	0.715499	0.0124105			2097.5	311.246		2097.5	326.17		2097.5	323.909		2097.5	276.681		2097.5	291.605		2097.5	287.34
2097.5	388.496		2097.5	384.684		2097.5	363.875		2097.5	345.141		2097.5	341.399		2097.5	322.439		2097.5	0.701866		2097.5	0.723782		2097.5	0.719212		2097.5	0.714953	0.0115619			2102.5	310.88		2102.5	322.016		2102.5	327.034		2102.5	276.314		2102.5	287.451		2102.5	290.465
2102.5	389.106		2102.5	381.464		2102.5	366.464		2102.5	345.75		2102.5	338.18		2102.5	325.029		2102.5	0.703106		2102.5	0.716956		2102.5	0.724989		2102.5	0.715017	0.0110697			2107.5	310.643		2107.5	322.269		2107.5	326.457		2107.5	276.078		2107.5	287.704		2107.5	289.888
2107.5	392.333		2107.5	385.794		2107.5	366.473		2107.5	348.978		2107.5	342.51		2107.5	325.037		2107.5	0.709669		2107.5	0.726136		2107.5	0.725008		2107.5	0.720271	0.00919904			2112.5	311.208		2112.5	328.394		2112.5	325.501		2112.5	276.642		2112.5	293.829		2112.5	288.932
2112.5	390.259		2112.5	385.42		2112.5	368.038		2112.5	346.904		2112.5	342.136		2112.5	326.602		2112.5	0.705452		2112.5	0.725343		2112.5	0.728499		2112.5	0.719765	0.0124953			2117.5	311.848		2117.5	326.035		2117.5	325.937		2117.5	277.283		2117.5	291.47		2117.5	289.368
2117.5	392.398		2117.5	383.756		2117.5	363.153		2117.5	349.043		2117.5	340.471		2117.5	321.717		2117.5	0.709801		2117.5	0.721815		2117.5	0.717603		2117.5	0.716406	0.00609582			2122.5	312.817		2122.5	328.906		2122.5	326.13		2122.5	278.252		2122.5	294.341		2122.5	289.56
2122.5	393.709		2122.5	385.187		2122.5	366.246		2122.5	350.354		2122.5	341.902		2122.5	324.81		2122.5	0.712467		2122.5	0.724847		2122.5	0.724501		2122.5	0.720605	0.0070498			2127.5	312.947		2127.5	327.764		2127.5	329.522		2127.5	278.382		2127.5	293.2		2127.5	292.953
2127.5	391.517		2127.5	384.728		2127.5	369.49		2127.5	348.161		2127.5	341.443		2127.5	328.054		2127.5	0.708008		2127.5	0.723874		2127.5	0.731736		2127.5	0.721206	0.0120868			2132.5	314.231		2132.5	329.121		2132.5	326.208		2132.5	279.666		2132.5	294.556		2132.5	289.639
2132.5	389.803		2132.5	384.52		2132.5	366.944		2132.5	346.448		2132.5	341.235		2132.5	325.508		2132.5	0.704524		2132.5	0.723434		2132.5	0.726059		2132.5	0.718006	0.0117487			2137.5	315.411		2137.5	332.959		2137.5	328.671		2137.5	280.846		2137.5	298.394		2137.5	292.102
2137.5	391.285		2137.5	386.751		2137.5	367.29		2137.5	347.93		2137.5	343.467		2137.5	325.854		2137.5	0.707537		2137.5	0.728164		2137.5	0.726831		2137.5	0.720844	0.0115434			2142.5	315.64		2142.5	329.85		2142.5	328.556		2142.5	281.074		2142.5	295.285		2142.5	291.986
2142.5	391.65		2142.5	384.463		2142.5	368.394		2142.5	348.295		2142.5	341.178		2142.5	326.958		2142.5	0.70828		2142.5	0.723313		2142.5	0.729292		2142.5	0.720295	0.0108261			2147.5	314.872		2147.5	328.698		2147.5	326.681		2147.5	280.307		2147.5	294.133		2147.5	290.112
2147.5	393.801		2147.5	384.39		2147.5	367.665		2147.5	350.446		2147.5	341.106		2147.5	326.229		2147.5	0.712654		2147.5	0.72316		2147.5	0.727666		2147.5	0.72116	0.00770344			2152.5	315.368		2152.5	330.797		2152.5	331.618		2152.5	280.802		2152.5	296.232		2152.5	295.048
2152.5	393.974		2152.5	386.326		2152.5	368.135		2152.5	350.619		2152.5	343.042		2152.5	326.7		2152.5	0.713005		2152.5	0.727264		2152.5	0.728716		2152.5	0.722995	0.00868199			2157.5	318.475		2157.5	331.451		2157.5	331.181		2157.5	283.909		2157.5	296.886		2157.5	294.612
2157.5	395.373		2157.5	386.6		2157.5	371.584		2157.5	352.017		2157.5	343.315		2157.5	330.148		2157.5	0.71585		2157.5	0.727843		2157.5	0.736408		2157.5	0.726701	0.0103267			2162.5	311.615		2162.5	333.125		2162.5	332.407		2162.5	277.05		2162.5	298.56		2162.5	295.838
2162.5	396.701		2162.5	388.729		2162.5	368.671		2162.5	353.346		2162.5	345.444		2162.5	327.235		2162.5	0.718551		2162.5	0.732357		2162.5	0.729911		2162.5	0.72694	0.00736731			2167.5	313.785		2167.5	334.216		2167.5	330.458		2167.5	279.219		2167.5	299.651		2167.5	293.889
2167.5	391.89		2167.5	390.106		2167.5	367.716		2167.5	348.534		2167.5	346.821		2167.5	326.28		2167.5	0.708767		2167.5	0.735276		2167.5	0.72778		2167.5	0.723941	0.0136651			2172.5	317.462		2172.5	336.076		2172.5	326.362		2172.5	282.896		2172.5	301.511		2172.5	289.793
2172.5	396.27		2172.5	389.223		2172.5	372.538		2172.5	352.914		2172.5	345.938		2172.5	331.102		2172.5	0.717674		2172.5	0.733405		2172.5	0.738536		2172.5	0.729872	0.0108705			2177.5	315.961		2177.5	338.316		2177.5	333.544		2177.5	281.395		2177.5	303.751		2177.5	296.975
2177.5	393.596		2177.5	387.288		2177.5	371.689		2177.5	350.24		2177.5	344.004		2177.5	330.254		2177.5	0.712236		2177.5	0.729303		2177.5	0.736643		2177.5	0.726061	0.0125224			2182.5	316.04		2182.5	336.891		2182.5	336.047		2182.5	281.474		2182.5	302.326		2182.5	299.478
2182.5	397.449		2182.5	386.841		2182.5	370.085		2182.5	354.094		2182.5	343.557		2182.5	328.649		2182.5	0.720073		2182.5	0.728356		2182.5	0.733065		2182.5	0.727165	0.00657728			2187.5	318.461		2187.5	334.151		2187.5	334.278		2187.5	283.895		2187.5	299.586		2187.5	297.709
2187.5	398.124		2187.5	393.02		2187.5	366.313		2187.5	354.768		2187.5	349.736		2187.5	324.877		2187.5	0.721444		2187.5	0.741456		2187.5	0.724651		2187.5	0.729184	0.0107481			2192.5	318.669		2192.5	334.873		2192.5	333.318		2192.5	284.103		2192.5	300.308		2192.5	296.749
2192.5	393.897		2192.5	389.019		2192.5	373.479		2192.5	350.542		2192.5	345.735		2192.5	332.043		2192.5	0.712849		2192.5	0.732973		2192.5	0.740634		2192.5	0.728819	0.014351			2197.5	320.446		2197.5	338.16		2197.5	334.095		2197.5	285.88		2197.5	303.595		2197.5	297.526
2197.5	396.174		2197.5	390.185		2197.5	370.69		2197.5	352.819		2197.5	346.901		2197.5	329.254		2197.5	0.717479		2197.5	0.735445		2197.5	0.734414		2197.5	0.729113	0.0100881			2202.5	320.787		2202.5	334.955		2202.5	336.516		2202.5	286.221		2202.5	300.39		2202.5	299.947
2202.5	397.942		2202.5	389.762		2202.5	372.07		2202.5	354.586		2202.5	346.477		2202.5	330.634		2202.5	0.721074		2202.5	0.734547		2202.5	0.737492		2202.5	0.731038	0.00875337			2207.5	319.484		2207.5	338.807		2207.5	335.645		2207.5	284.918		2207.5	304.242		2207.5	299.076
2207.5	397.833		2207.5	392.454		2207.5	373.362		2207.5	354.478		2207.5	349.169		2207.5	331.926		2207.5	0.720854		2207.5	0.740255		2207.5	0.740373		2207.5	0.733827	0.0112355			2212.5	321.598		2212.5	336.878		2212.5	337.503		2212.5	287.032		2212.5	302.313		2212.5	300.934
2212.5	399.23		2212.5	394.917		2212.5	374.683		2212.5	355.875		2212.5	351.633		2212.5	333.247		2212.5	0.723694		2212.5	0.745477		2212.5	0.74332		2212.5	0.737497	0.0120027			2217.5	320.587		2217.5	340.919		2217.5	337.826		2217.5	286.021		2217.5	306.354		2217.5	301.257
2217.5	399.021		2217.5	393.106		2217.5	374.081		2217.5	355.665		2217.5	349.822		2217.5	332.646		2217.5	0.723268		2217.5	0.741638		2217.5	0.741979		2217.5	0.735628	0.0107057			2222.5	324.028		2222.5	339.388		2222.5	335.245		2222.5	289.463		2222.5	304.823		2222.5	298.675
2222.5	399.274		2222.5	391.5		2222.5	380.074		2222.5	355.919		2222.5	348.215		2222.5	338.638		2222.5	0.723784		2222.5	0.738232		2222.5	0.755345		2222.5	0.73912	0.015799			2227.5	322.31		2227.5	340.154		2227.5	338.188		2227.5	287.744		2227.5	305.589		2227.5	301.619
2227.5	399.793		2227.5	393.561		2227.5	373.493		2227.5	356.438		2227.5	350.276		2227.5	332.057		2227.5	0.72484		2227.5	0.742601		2227.5	0.740666		2227.5	0.736036	0.00974405			2232.5	323.659		2232.5	342.561		2232.5	340.142		2232.5	289.094		2232.5	307.997		2232.5	303.573
2232.5	404.704		2232.5	392.783		2232.5	372.394		2232.5	361.349		2232.5	349.498		2232.5	330.959		2232.5	0.734826		2232.5	0.740952		2232.5	0.738216		2232.5	0.737998	0.00306912			2237.5	321.492		2237.5	341.456		2237.5	339.083		2237.5	286.926		2237.5	306.891		2237.5	302.514
2237.5	402.444		2237.5	393.783		2237.5	373.712		2237.5	359.089		2237.5	350.498		2237.5	332.276		2237.5	0.73023		2237.5	0.743071		2237.5	0.741154		2237.5	0.738152	0.00692727			2242.5	325.793		2242.5	341.14		2242.5	338.53		2242.5	291.227		2242.5	306.575		2242.5	301.961
2242.5	399.103		2242.5	395.353		2242.5	376.977		2242.5	355.748		2242.5	352.069		2242.5	335.541		2242.5	0.723436		2242.5	0.746402		2242.5	0.748437		2242.5	0.739425	0.013884			2247.5	327.051		2247.5	344.297		2247.5	339.681		2247.5	292.486		2247.5	309.732		2247.5	303.112
2247.5	402.162		2247.5	391.971		2247.5	374.223		2247.5	358.806		2247.5	348.686		2247.5	332.787		2247.5	0.729656		2247.5	0.73923		2247.5	0.742295		2247.5	0.73706	0.00659296			2252.5	325.61		2252.5	341.875		2252.5	339.74		2252.5	291.045		2252.5	307.31		2252.5	303.171
2252.5	404.529		2252.5	395.298		2252.5	375.304		2252.5	361.174		2252.5	352.013		2252.5	333.868		2252.5	0.734469		2252.5	0.746284		2252.5	0.744705		2252.5	0.741819	0.00641398			2257.5	322.548		2257.5	345.439		2257.5	340.67		2257.5	287.982		2257.5	310.874		2257.5	304.101
2257.5	402.787		2257.5	396.043		2257.5	374.995		2257.5	359.432		2257.5	352.759		2257.5	333.559		2257.5	0.730928		2257.5	0.747864		2257.5	0.744017		2257.5	0.740936	0.00887832			2262.5	326.271		2262.5	344.039		2262.5	344.262		2262.5	291.706		2262.5	309.474		2262.5	307.692
2262.5	402.775		2262.5	395.287		2262.5	377.06		2262.5	359.42		2262.5	352.003		2262.5	335.624		2262.5	0.730903		2262.5	0.746261		2262.5	0.748623		2262.5	0.741929	0.0096215			2267.5	324.427		2267.5	344.453		2267.5	339.909		2267.5	289.861		2267.5	309.888		2267.5	303.34
2267.5	399.13		2267.5	396.849		2267.5	377.111		2267.5	355.775		2267.5	353.564		2267.5	335.675		2267.5	0.72349		2267.5	0.749571		2267.5	0.748736		2267.5	0.740599	0.0148226			2272.5	327.122		2272.5	350.343		2272.5	341.576		2272.5	292.556		2272.5	315.778		2272.5	305.007
2272.5	405.844		2272.5	396.408		2272.5	378.126		2272.5	362.489		2272.5	353.124		2272.5	336.69		2272.5	0.737144		2272.5	0.748638		2272.5	0.750999		2272.5	0.745594	0.00741258			2277.5	328.22		2277.5	347.959		2277.5	345.64		2277.5	293.654		2277.5	313.394		2277.5	309.071
2277.5	403.125		2277.5	395.268		2277.5	375.34		2277.5	359.77		2277.5	351.983		2277.5	333.904		2277.5	0.731615		2277.5	0.74622		2277.5	0.744786		2277.5	0.740873	0.00805025			2282.5	327.203		2282.5	345.582		2282.5	342.379		2282.5	292.638		2282.5	311.017		2282.5	305.81
2282.5	403.455		2282.5	396.028		2282.5	379.817		2282.5	360.099		2282.5	352.743		2282.5	338.381		2282.5	0.732285		2282.5	0.747831		2282.5	0.754771		2282.5	0.744962	0.0115143			2287.5	329.049		2287.5	347.019		2287.5	343.943		2287.5	294.483		2287.5	312.454		2287.5	307.374
2287.5	404.213		2287.5	397.405		2287.5	378.178		2287.5	360.857		2287.5	354.121		2287.5	336.742		2287.5	0.733826		2287.5	0.750752		2287.5	0.751116		2287.5	0.745232	0.00987893			2292.5	329.893		2292.5	347.389		2292.5	343.392		2292.5	295.328		2292.5	312.824		2292.5	306.823
2292.5	406.498		2292.5	400.956		2292.5	378.108		2292.5	363.143		2292.5	357.671		2292.5	336.672		2292.5	0.738475		2292.5	0.758279		2292.5	0.75096		2292.5	0.749238	0.0100139			2297.5	329.976		2297.5	344.897		2297.5	342.758		2297.5	295.41		2297.5	310.332		2297.5	306.189
2297.5	403.477		2297.5	399.659		2297.5	377.389		2297.5	360.122		2297.5	356.375		2297.5	335.953		2297.5	0.732331		2297.5	0.75553		2297.5	0.749356		2297.5	0.745739	0.0120151			2302.5	325.655		2302.5	349.217		2302.5	345.927		2302.5	291.089		2302.5	314.652		2302.5	309.358
2302.5	407.317		2302.5	393.482		2302.5	376.57		2302.5	363.961		2302.5	350.197		2302.5	335.134		2302.5	0.740139		2302.5	0.742434		2302.5	0.74753		2302.5	0.743367	0.00378302			2307.5	329.765		2307.5	348.608		2307.5	343.859		2307.5	295.199		2307.5	314.043		2307.5	307.29
2307.5	403.462		2307.5	395.765		2307.5	380.041		2307.5	360.107		2307.5	352.481		2307.5	338.605		2307.5	0.7323		2307.5	0.747275		2307.5	0.755272		2307.5	0.744949	0.0116613			2312.5	330.235		2312.5	349.999		2312.5	345.159		2312.5	295.669		2312.5	315.434		2312.5	308.59
2312.5	406.492		2312.5	400.267		2312.5	377.33		2312.5	363.136		2312.5	356.983		2312.5	335.894		2312.5	0.738461		2312.5	0.756819		2312.5	0.749225		2312.5	0.748168	0.00922456			2317.5	331.462		2317.5	350.792		2317.5	343.947		2317.5	296.896		2317.5	316.227		2317.5	307.378
2317.5	406.66		2317.5	396.779		2317.5	377.023		2317.5	363.304		2317.5	353.494		2317.5	335.587		2317.5	0.738803		2317.5	0.749423		2317.5	0.748539		2317.5	0.745588	0.00589315			2322.5	330.367		2322.5	348.638		2322.5	346.456		2322.5	295.801		2322.5	314.073		2322.5	309.887
2322.5	407.224		2322.5	398.901		2322.5	378.378		2322.5	363.869		2322.5	355.616		2322.5	336.942		2322.5	0.73995		2322.5	0.753922		2322.5	0.751562		2322.5	0.748478	0.00747916			2327.5	331.438		2327.5	354.033		2327.5	346.67		2327.5	296.872		2327.5	319.468		2327.5	310.101
2327.5	409.606		2327.5	397.728		2327.5	382.03		2327.5	366.251		2327.5	354.444		2327.5	340.595		2327.5	0.744795		2327.5	0.751437		2327.5	0.759709		2327.5	0.75198	0.00747215			2332.5	331.663		2332.5	350.931		2332.5	345.634		2332.5	297.098		2332.5	316.366		2332.5	309.065
2332.5	407.199		2332.5	400.175		2332.5	380.728		2332.5	363.844		2332.5	356.891		2332.5	339.292		2332.5	0.7399		2332.5	0.756624		2332.5	0.756804		2332.5	0.751109	0.00970818			2337.5	329.952		2337.5	352.754		2337.5	346.015		2337.5	295.387		2337.5	318.189		2337.5	309.446
2337.5	409.517		2337.5	398.442		2337.5	378.993		2337.5	366.161		2337.5	355.157		2337.5	337.557		2337.5	0.744612		2337.5	0.752949		2337.5	0.752934		2337.5	0.750165	0.00480876			2342.5	333.087		2342.5	351.928		2342.5	351.089		2342.5	298.521		2342.5	317.363		2342.5	314.52
2342.5	408.169		2342.5	398.953		2342.5	382.189		2342.5	364.813		2342.5	355.668		2342.5	340.753		2342.5	0.741871		2342.5	0.754032		2342.5	0.760064		2342.5	0.751989	0.0092668			2347.5	332.725		2347.5	351.375		2347.5	348.968		2347.5	298.16		2347.5	316.81		2347.5	312.399
2347.5	407.819		2347.5	399.178		2347.5	384.131		2347.5	364.464		2347.5	355.893		2347.5	342.695		2347.5	0.741161		2347.5	0.75451		2347.5	0.764394		2347.5	0.753355	0.0116598			2352.5	334.579		2352.5	352.23		2352.5	349.09		2352.5	300.013		2352.5	317.665		2352.5	312.521
2352.5	408.173		2352.5	400.556		2352.5	381.951		2352.5	364.818		2352.5	357.271		2352.5	340.516		2352.5	0.74188		2352.5	0.757431		2352.5	0.759533		2352.5	0.752948	0.0096424			2357.5	333.012		2357.5	353.781		2357.5	350.375		2357.5	298.447		2357.5	319.216		2357.5	313.806
2357.5	408.456		2357.5	402.961		2357.5	381.512		2357.5	365.101		2357.5	359.676		2357.5	340.076		2357.5	0.742455		2357.5	0.762529		2357.5	0.758552		2357.5	0.754512	0.0106293			2362.5	335.493		2362.5	351.995		2362.5	350.387		2362.5	300.927		2362.5	317.43		2362.5	313.818
2362.5	410.44		2362.5	403.199		2362.5	383.627		2362.5	367.085		2362.5	359.915		2362.5	342.191		2362.5	0.746491		2362.5	0.763035		2362.5	0.763271		2362.5	0.757599	0.00962072			2367.5	334.541		2367.5	354.315		2367.5	349.679		2367.5	299.976		2367.5	319.75		2367.5	313.11
2367.5	411.247		2367.5	402.501		2367.5	385.157		2367.5	367.892		2367.5	359.216		2367.5	343.721		2367.5	0.748132		2367.5	0.761554		2367.5	0.766684		2367.5	0.75879	0.00957966			2372.5	335.83		2372.5	353.921		2372.5	348.437		2372.5	301.265		2372.5	319.356		2372.5	311.868
2372.5	410.94		2372.5	401.666		2372.5	383.481		2372.5	367.584		2372.5	358.381		2372.5	342.046		2372.5	0.747507		2372.5	0.759784		2372.5	0.762946		2372.5	0.756746	0.00815589			2377.5	334.655		2377.5	354.654		2377.5	350.1		2377.5	300.09		2377.5	320.089		2377.5	313.531
2377.5	412.195		2377.5	405.365		2377.5	384.602		2377.5	368.839		2377.5	362.08		2377.5	343.166		2377.5	0.750059		2377.5	0.767626		2377.5	0.765446		2377.5	0.761044	0.00957547			2382.5	336.254		2382.5	355.026		2382.5	351.92		2382.5	301.688		2382.5	320.461		2382.5	315.351
2382.5	412.448		2382.5	405.199		2382.5	384.049		2382.5	369.093		2382.5	361.915		2382.5	342.613		2382.5	0.750574		2382.5	0.767275		2382.5	0.764211		2382.5	0.760687	0.00889113			2387.5	332.634		2387.5	356.46		2387.5	349.834		2387.5	298.068		2387.5	321.895		2387.5	313.265
2387.5	411.378		2387.5	403.128		2387.5	385.69		2387.5	368.023		2387.5	359.844		2387.5	344.254		2387.5	0.748398		2387.5	0.762885		2387.5	0.767872		2387.5	0.759718	0.0101156			2392.5	337.715		2392.5	357.812		2392.5	352.8		2392.5	303.15		2392.5	323.247		2392.5	316.231
2392.5	410.568		2392.5	403.414		2392.5	389.015		2392.5	367.213		2392.5	360.13		2392.5	347.58		2392.5	0.746751		2392.5	0.763491		2392.5	0.77529		2392.5	0.761844	0.0143405			2397.5	338.323		2397.5	357.454		2397.5	354.581		2397.5	303.757		2397.5	322.889		2397.5	318.012
2397.5	411.231		2397.5	405.745		2397.5	381.675		2397.5	367.876		2397.5	362.461		2397.5	340.239		2397.5	0.748099		2397.5	0.768433		2397.5	0.758917		2397.5	0.758483	0.0101739			2402.5	338.238		2402.5	358.123		2402.5	352.303		2402.5	303.672		2402.5	323.558		2402.5	315.734
2402.5	411.396		2402.5	403.453		2402.5	384.98		2402.5	368.04		2402.5	360.168		2402.5	343.544		2402.5	0.748434		2402.5	0.763573		2402.5	0.766288		2402.5	0.759431	0.00962049			2407.5	338.489		2407.5	356.953		2407.5	352.804		2407.5	303.923		2407.5	322.388		2407.5	316.235
2407.5	412.751		2407.5	405.433		2407.5	386.502		2407.5	369.396		2407.5	362.148		2407.5	345.066		2407.5	0.75119		2407.5	0.767771		2407.5	0.769682		2407.5	0.762881	0.0101697			2412.5	337.067		2412.5	360.585		2412.5	351.745		2412.5	302.501		2412.5	326.02		2412.5	315.176
2412.5	413.709		2412.5	402.313		2412.5	387.992		2412.5	370.354		2412.5	359.029		2412.5	346.556		2412.5	0.753138		2412.5	0.761156		2412.5	0.773008		2412.5	0.762434	0.00999617			2417.5	340.311		2417.5	358.991		2417.5	351.936		2417.5	305.745		2417.5	324.426		2417.5	315.367
2417.5	412.738		2417.5	404.63		2417.5	388.368		2417.5	369.383		2417.5	361.346		2417.5	346.932		2417.5	0.751164		2417.5	0.766069		2417.5	0.773846		2417.5	0.763693	0.0115264			2422.5	339.086		2422.5	361.158		2422.5	353.633		2422.5	304.521		2422.5	326.593		2422.5	317.064
2422.5	415.85		2422.5	407.424		2422.5	386.957		2422.5	372.494		2422.5	364.14		2422.5	345.521		2422.5	0.757491		2422.5	0.771993		2422.5	0.770697		2422.5	0.766727	0.00802475			2427.5	337.999		2427.5	361.315		2427.5	353.423		2427.5	303.433		2427.5	326.75		2427.5	316.854
2427.5	418.344		2427.5	403.493		2427.5	387.993		2427.5	374.989		2427.5	360.209		2427.5	346.557		2427.5	0.762564		2427.5	0.763659		2427.5	0.773008		2427.5	0.76641	0.00574014			2432.5	340.091		2432.5	359.221		2432.5	354.691		2432.5	305.526		2432.5	324.656		2432.5	318.122
2432.5	414.903		2432.5	406.233		2432.5	388.031		2432.5	371.548		2432.5	362.948		2432.5	346.595		2432.5	0.755566		2432.5	0.769467		2432.5	0.773094		2432.5	0.766042	0.00925248			2437.5	341.044		2437.5	359.132		2437.5	357.694		2437.5	306.478		2437.5	324.567		2437.5	321.125
2437.5	412.255		2437.5	406.922		2437.5	385.208		2437.5	368.899		2437.5	363.637		2437.5	343.773		2437.5	0.750181		2437.5	0.770927		2437.5	0.766798		2437.5	0.762635	0.0109818			2442.5	341.312		2442.5	360.321		2442.5	351.92		2442.5	306.746		2442.5	325.756		2442.5	315.351
2442.5	416.938		2442.5	406.937		2442.5	385.608		2442.5	373.582		2442.5	363.653		2442.5	344.172		2442.5	0.759704		2442.5	0.77096		2442.5	0.767689		2442.5	0.766118	0.00579041			2447.5	341.616		2447.5	365.428		2447.5	356.241		2447.5	307.051		2447.5	330.863		2447.5	319.672
2447.5	413.881		2447.5	406.237		2447.5	388.645		2447.5	370.525		2447.5	362.953		2447.5	347.209		2447.5	0.753487		2447.5	0.769476		2447.5	0.774462		2447.5	0.765809	0.010958			2452.5	341.786		2452.5	363.633		2452.5	356.897		2452.5	307.221		2452.5	329.068		2452.5	320.328
2452.5	413.935		2452.5	407.656		2452.5	388.549		2452.5	370.579		2452.5	364.372		2452.5	347.113		2452.5	0.753597		2452.5	0.772485		2452.5	0.77425		2452.5	0.766777	0.0114484			2457.5	342.905		2457.5	361.495		2457.5	356.795		2457.5	308.339		2457.5	326.93		2457.5	320.226
2457.5	419.705		2457.5	409.262		2457.5	388.458		2457.5	376.35		2457.5	365.977		2457.5	347.022		2457.5	0.765331		2457.5	0.775888		2457.5	0.774045		2457.5	0.771755	0.00563924			2462.5	340.571		2462.5	364.779		2462.5	356.602		2462.5	306.005		2462.5	330.214		2462.5	320.033
2462.5	416.327		2462.5	407.765		2462.5	392.294		2462.5	372.971		2462.5	364.481		2462.5	350.858		2462.5	0.758461		2462.5	0.772716		2462.5	0.782602		2462.5	0.77126	0.0121365			2467.5	339.611		2467.5	362.62		2467.5	357.786		2467.5	305.045		2467.5	328.055		2467.5	321.217
2467.5	414.816		2467.5	408.107		2467.5	387.692		2467.5	371.46		2467.5	364.823		2467.5	346.256		2467.5	0.755388		2467.5	0.773441		2467.5	0.772338		2467.5	0.767056	0.0101193			2472.5	341.425		2472.5	365.957		2472.5	361.622		2472.5	306.859		2472.5	331.392		2472.5	325.053
2472.5	417.763		2472.5	410.708		2472.5	388.735		2472.5	374.407		2472.5	367.424		2472.5	347.299		2472.5	0.761382		2472.5	0.778955		2472.5	0.774663		2472.5	0.771667	0.00916205			2477.5	342.012		2477.5	364.629		2477.5	358.101		2477.5	307.447		2477.5	330.064		2477.5	321.532
2477.5	420.963		2477.5	407.49		2477.5	385.466		2477.5	377.608		2477.5	364.205		2477.5	344.03		2477.5	0.767889		2477.5	0.772131		2477.5	0.767372		2477.5	0.769131	0.00261099			2482.5	345.335		2482.5	365.685		2482.5	361.432		2482.5	310.769		2482.5	331.12		2482.5	324.863
2482.5	413.645		2482.5	408.252		2482.5	387.956		2482.5	370.29		2482.5	364.968		2482.5	346.52		2482.5	0.753008		2482.5	0.773748		2482.5	0.772927		2482.5	0.766561	0.0117443			2487.5	341.79		2487.5	365.879		2487.5	361.289		2487.5	307.224		2487.5	331.314		2487.5	324.72
2487.5	415.465		2487.5	410.189		2487.5	384.776		2487.5	372.109		2487.5	366.904		2487.5	343.341		2487.5	0.756708		2487.5	0.777853		2487.5	0.765834		2487.5	0.766798	0.0106055			2492.5	345.329		2492.5	366.266		2492.5	358.735		2492.5	310.763		2492.5	331.701		2492.5	322.166
2492.5	418.646		2492.5	407.81		2492.5	390.407		2492.5	375.291		2492.5	364.525		2492.5	348.971		2492.5	0.763177		2492.5	0.772809		2492.5	0.778394		2492.5	0.77146	0.00769759			2497.5	343.923		2497.5	368.34		2497.5	361.636		2497.5	309.357		2497.5	333.775		2497.5	325.067
2497.5	418.987		2497.5	408.171		2497.5	390.906		2497.5	375.632		2497.5	364.887		2497.5	349.47		2497.5	0.763872		2497.5	0.773576		2497.5	0.779507		2497.5	0.772318	0.00789329			2502.5	343.96		2502.5	367.592		2502.5	362.496		2502.5	309.394		2502.5	333.027		2502.5	325.927
2502.5	420.252		2502.5	407.906		2502.5	392.586		2502.5	376.897		2502.5	364.621		2502.5	351.15		2502.5	0.766444		2502.5	0.773013		2502.5	0.783254		2502.5	0.774237	0.00847192			2507.5	343.538		2507.5	367.517		2507.5	361.403		2507.5	308.972		2507.5	332.952		2507.5	324.834
2507.5	423.365		2507.5	409.023		2507.5	391.766		2507.5	380.01		2507.5	365.739		2507.5	350.33		2507.5	0.772774		2507.5	0.775382		2507.5	0.781424		2507.5	0.776527	0.00443742			2512.5	343.596		2512.5	366.222		2512.5	362.059		2512.5	309.03		2512.5	331.657		2512.5	325.49
2512.5	423.004		2512.5	411.263		2512.5	391.827		2512.5	379.649		2512.5	367.979		2512.5	350.391		2512.5	0.77204		2512.5	0.780131		2512.5	0.781561		2512.5	0.777911	0.00513425			2517.5	346.097		2517.5	366.994		2517.5	360.564		2517.5	311.532		2517.5	332.429		2517.5	323.995
2517.5	421.947		2517.5	417.172		2517.5	390.964		2517.5	378.592		2517.5	373.888		2517.5	349.528		2517.5	0.769891		2517.5	0.792658		2517.5	0.779636		2517.5	0.780728	0.011423			2522.5	348.954		2522.5	370.622		2522.5	361.831		2522.5	314.389		2522.5	336.057		2522.5	325.262
2522.5	420.099		2522.5	416.162		2522.5	394.118		2522.5	376.744		2522.5	372.878		2522.5	352.682		2522.5	0.766132		2522.5	0.790517		2522.5	0.78667		2522.5	0.781106	0.0131101			2527.5	345.718		2527.5	371.096		2527.5	363.771		2527.5	311.153		2527.5	336.531		2527.5	327.202
2527.5	419.897		2527.5	413.532		2527.5	390.844		2527.5	376.542		2527.5	370.247		2527.5	349.409		2527.5	0.765722		2527.5	0.78494		2527.5	0.779369		2527.5	0.776677	0.00988789			2532.5	346.88		2532.5	371.195		2532.5	364.641		2532.5	312.314		2532.5	336.63		2532.5	328.072
2532.5	423.801		2532.5	411.249		2532.5	393.091		2532.5	380.446		2532.5	367.964		2532.5	351.655		2532.5	0.773661		2532.5	0.780101		2532.5	0.78438		2532.5	0.779381	0.0053955			2537.5	347.944		2537.5	367.842		2537.5	363.556		2537.5	313.379		2537.5	333.277		2537.5	326.986
2537.5	420.798		2537.5	411.877		2537.5	393.294		2537.5	377.443		2537.5	368.592		2537.5	351.858		2537.5	0.767555		2537.5	0.781432		2537.5	0.784834		2537.5	0.77794	0.00915352			2542.5	344.971		2542.5	372.033		2542.5	364.14		2542.5	310.405		2542.5	337.468		2542.5	327.571
2542.5	429.339		2542.5	413.662		2542.5	392.6		2542.5	385.984		2542.5	370.377		2542.5	351.165		2542.5	0.784922		2542.5	0.785216		2542.5	0.783286		2542.5	0.784475	0.00103973			2547.5	349.052		2547.5	369.484		2547.5	365.138		2547.5	314.486		2547.5	334.919		2547.5	328.569
2547.5	420.479		2547.5	413.859		2547.5	396.714		2547.5	377.124		2547.5	370.574		2547.5	355.278		2547.5	0.766906		2547.5	0.785634		2547.5	0.792462		2547.5	0.781667	0.0132318			2552.5	347.199		2552.5	370.82		2552.5	361.858		2552.5	312.633		2552.5	336.255		2552.5	325.289
2552.5	423.865		2552.5	413.576		2552.5	394.941		2552.5	380.51		2552.5	370.291		2552.5	353.505		2552.5	0.773792		2552.5	0.785034		2552.5	0.788507		2552.5	0.782444	0.00769211			2557.5	349.569		2557.5	371.238		2557.5	366.439		2557.5	315.003		2557.5	336.673		2557.5	329.87
2557.5	421.759		2557.5	416.312		2557.5	395.494		2557.5	378.404		2557.5	373.028		2557.5	354.058		2557.5	0.769508		2557.5	0.790835		2557.5	0.78974		2557.5	0.783361	0.0120096			2562.5	351.107		2562.5	373.738		2562.5	366.623		2562.5	316.541		2562.5	339.173		2562.5	330.054
2562.5	425.898		2562.5	417.412		2562.5	396.881		2562.5	382.543		2562.5	374.128		2562.5	355.445		2562.5	0.777926		2562.5	0.793168		2562.5	0.792834		2562.5	0.787976	0.00870533			2567.5	348.77		2567.5	375.105		2567.5	364.658		2567.5	314.204		2567.5	340.54		2567.5	328.089
2567.5	419.613		2567.5	411.928		2567.5	394.524		2567.5	376.257		2567.5	368.644		2567.5	353.088		2567.5	0.765143		2567.5	0.781542		2567.5	0.787576		2567.5	0.778087	0.0116084			2572.5	350.401		2572.5	373.42		2572.5	365.269		2572.5	315.835		2572.5	338.855		2572.5	328.7
2572.5	426.177		2572.5	414.203		2572.5	398.67		2572.5	382.822		2572.5	370.919		2572.5	357.234		2572.5	0.778492		2572.5	0.786364		2572.5	0.796824		2572.5	0.787227	0.00919638			2577.5	351.647		2577.5	374.113		2577.5	366.346		2577.5	317.081		2577.5	339.548		2577.5	329.777
2577.5	427.382		2577.5	413.098		2577.5	394.841		2577.5	384.027		2577.5	369.814		2577.5	353.405		2577.5	0.780943		2577.5	0.784022		2577.5	0.788284		2577.5	0.784416	0.0036866			2582.5	351.595		2582.5	372.025		2582.5	368.247		2582.5	317.03		2582.5	337.46		2582.5	331.678
2582.5	423.361		2582.5	416.32		2582.5	396.07		2582.5	380.005		2582.5	373.036		2582.5	354.634		2582.5	0.772765		2582.5	0.790852		2582.5	0.791025		2582.5	0.784881	0.010493			2587.5	349.682		2587.5	375.813		2587.5	365.973		2587.5	315.117		2587.5	341.248		2587.5	329.404
2587.5	428.5		2587.5	416.114		2587.5	393.107		2587.5	385.145		2587.5	372.829		2587.5	351.672		2587.5	0.783216		2587.5	0.790415		2587.5	0.784417		2587.5	0.786016	0.00385644			2592.5	351.942		2592.5	377.403		2592.5	368.354		2592.5	317.376		2592.5	342.838		2592.5	331.785
2592.5	424.91		2592.5	415.421		2592.5	394.165		2592.5	381.555		2592.5	372.137		2592.5	352.729		2592.5	0.775916		2592.5	0.788946		2592.5	0.786775		2592.5	0.783879	0.00698111			2597.5	351.854		2597.5	373.635		2597.5	367.048		2597.5	317.289		2597.5	339.07		2597.5	330.478
2597.5	426.732		2597.5	413.308		2597.5	397.578		2597.5	383.377		2597.5	370.024		2597.5	356.142		2597.5	0.779621		2597.5	0.784467		2597.5	0.794388		2597.5	0.786159	0.00752753			2602.5	355.07		2602.5	373.708		2602.5	370.773		2602.5	320.505		2602.5	339.143		2602.5	334.204
2602.5	426.397		2602.5	414.569		2602.5	397.482		2602.5	383.042		2602.5	371.284		2602.5	356.046		2602.5	0.77894		2602.5	0.78714		2602.5	0.794174		2602.5	0.786751	0.00762426			2607.5	351.528		2607.5	375.843		2607.5	368.996		2607.5	316.962		2607.5	341.278		2607.5	332.427
2607.5	425.637		2607.5	417.071		2607.5	399.761		2607.5	382.282		2607.5	373.787		2607.5	358.325		2607.5	0.777394		2607.5	0.792445		2607.5	0.799259		2607.5	0.789699	0.011188			2612.5	354.82		2612.5	376.329		2612.5	367.086		2612.5	320.255		2612.5	341.764		2612.5	330.517
2612.5	422.713		2612.5	419.659		2612.5	398.25		2612.5	379.357		2612.5	376.375		2612.5	356.814		2612.5	0.771447		2612.5	0.797931		2612.5	0.795888		2612.5	0.788422	0.0147362			2617.5	353.123		2617.5	377.436		2617.5	366.923		2617.5	318.557		2617.5	342.871		2617.5	330.354
2617.5	424.207		2617.5	415.979		2617.5	397.544		2617.5	380.852		2617.5	372.695		2617.5	356.108		2617.5	0.774487		2617.5	0.790129		2617.5	0.794313		2617.5	0.78631	0.0104504			2622.5	354.248		2622.5	377.262		2622.5	368.612		2622.5	319.682		2622.5	342.697		2622.5	332.043
2622.5	427.077		2622.5	423.946		2622.5	396.927		2622.5	383.721		2622.5	380.662		2622.5	355.491		2622.5	0.780322		2622.5	0.80702		2622.5	0.792937		2622.5	0.793426	0.0133557			2627.5	352.401		2627.5	376.855		2627.5	366.727		2627.5	317.835		2627.5	342.29		2627.5	330.158
2627.5	427.18		2627.5	416.281		2627.5	400.742		2627.5	383.825		2627.5	372.997		2627.5	359.306		2627.5	0.780533		2627.5	0.79077		2627.5	0.801446		2627.5	0.790916	0.0104573			2632.5	351.62		2632.5	380.527		2632.5	367.901		2632.5	317.054		2632.5	345.962		2632.5	331.332
2632.5	426.573		2632.5	417.013		2632.5	394.833		2632.5	383.218		2632.5	373.729		2632.5	353.397		2632.5	0.779297		2632.5	0.792321		2632.5	0.788265		2632.5	0.786628	0.00666455			2637.5	354.79		2637.5	380.201		2637.5	368.941		2637.5	320.224		2637.5	345.636		2637.5	332.372
2637.5	429.961		2637.5	421.098		2637.5	399.702		2637.5	386.606		2637.5	377.813		2637.5	358.266		2637.5	0.786188		2637.5	0.800981		2637.5	0.799127		2637.5	0.795432	0.00805908			2642.5	355.528		2642.5	379.444		2642.5	371.175		2642.5	320.962		2642.5	344.879		2642.5	334.606
2642.5	426.406		2642.5	416.692		2642.5	399.701		2642.5	383.051		2642.5	373.407		2642.5	358.265		2642.5	0.778959		2642.5	0.79164		2642.5	0.799124		2642.5	0.789908	0.0101935			2647.5	356.915		2647.5	379.547		2647.5	372.907		2647.5	322.349		2647.5	344.982		2647.5	336.338
2647.5	424.074		2647.5	418.719		2647.5	397.464		2647.5	380.719		2647.5	375.435		2647.5	356.028		2647.5	0.774216		2647.5	0.795939		2647.5	0.794135		2647.5	0.788097	0.0120547			2652.5	354.741		2652.5	377.107		2652.5	372.785		2652.5	320.175		2652.5	342.542		2652.5	336.216
2652.5	427.569		2652.5	420.022		2652.5	397.796		2652.5	384.213		2652.5	376.738		2652.5	356.36		2652.5	0.781322		2652.5	0.7987		2652.5	0.794875		2652.5	0.791632	0.00913159			2657.5	356.498		2657.5	382.374		2657.5	370.606		2657.5	321.932		2657.5	347.809		2657.5	334.037
2657.5	428.404		2657.5	420.094		2657.5	400.547		2657.5	385.049		2657.5	376.81		2657.5	359.112		2657.5	0.783021		2657.5	0.798854		2657.5	0.801012		2657.5	0.794296	0.00982362			2662.5	356.59		2662.5	381.105		2662.5	370.949		2662.5	322.024		2662.5	346.54		2662.5	334.38
2662.5	430.44		2662.5	421.004		2662.5	399		2662.5	387.085		2662.5	377.719		2662.5	357.565		2662.5	0.787162		2662.5	0.800781		2662.5	0.797562		2662.5	0.795168	0.00711802			2667.5	354.143		2667.5	380.822		2667.5	371.485		2667.5	319.577		2667.5	346.257		2667.5	334.916
2667.5	428.131		2667.5	419.157		2667.5	398.459		2667.5	384.776		2667.5	375.873		2667.5	357.024		2667.5	0.782466		2667.5	0.796866		2667.5	0.796355		2667.5	0.791896	0.00817046			2672.5	356.592		2672.5	382.383		2672.5	371.576		2672.5	322.026		2672.5	347.818		2672.5	335.007
2672.5	429.833		2672.5	418.064		2672.5	396.587		2672.5	386.478		2672.5	374.779		2672.5	355.151		2672.5	0.785927		2672.5	0.794549		2672.5	0.792177		2672.5	0.790885	0.00445394			2677.5	357.704		2677.5	380.432		2677.5	373.4		2677.5	323.138		2677.5	345.867		2677.5	336.831
2677.5	429.493		2677.5	417.286		2677.5	398.723		2677.5	386.138		2677.5	374.002		2677.5	357.287		2677.5	0.785236		2677.5	0.7929		2677.5	0.796943		2677.5	0.791693	0.00594612			2682.5	355.796		2682.5	379.273		2682.5	372.502		2682.5	321.23		2682.5	344.708		2682.5	335.933
2682.5	431.027		2682.5	415.675		2682.5	404.244		2682.5	387.672		2682.5	372.391		2682.5	362.808		2682.5	0.788356		2682.5	0.789485		2682.5	0.809257		2682.5	0.7957	0.0117549			2687.5	356.919		2687.5	382.154		2687.5	377.905		2687.5	322.354		2687.5	347.589		2687.5	341.336
2687.5	431.503		2687.5	423.216		2687.5	404.365		2687.5	388.147		2687.5	379.932		2687.5	362.929		2687.5	0.789323		2687.5	0.805472		2687.5	0.809527		2687.5	0.80144	0.0106884			2692.5	358.491		2692.5	377.868		2692.5	373.373		2692.5	323.925		2692.5	343.303		2692.5	336.803
2692.5	427.948		2692.5	419.026		2692.5	400.347		2692.5	384.592		2692.5	375.741		2692.5	358.911		2692.5	0.782093		2692.5	0.796588		2692.5	0.800564		2692.5	0.793082	0.00972203			2697.5	357.849		2697.5	381.444		2697.5	371.865		2697.5	323.284		2697.5	346.879		2697.5	335.296
2697.5	430.6		2697.5	423.26		2697.5	400.763		2697.5	387.245		2697.5	379.975		2697.5	359.327		2697.5	0.787487		2697.5	0.805565		2697.5	0.801493		2697.5	0.798181	0.00948306			2702.5	360.781		2702.5	384.782		2702.5	377.801		2702.5	326.215		2702.5	350.217		2702.5	341.231
2702.5	431.501		2702.5	421.391		2702.5	403.54		2702.5	388.146		2702.5	378.107		2702.5	362.104		2702.5	0.78932		2702.5	0.801603		2702.5	0.807687		2702.5	0.799537	0.00935609			2707.5	357.892		2707.5	385.396		2707.5	376.369		2707.5	323.326		2707.5	350.831		2707.5	339.8
2707.5	431.388		2707.5	420		2707.5	402.698		2707.5	388.033		2707.5	376.715		2707.5	361.262		2707.5	0.78909		2707.5	0.798653		2707.5	0.805808		2707.5	0.79785	0.00838817			2712.5	358.317		2712.5	381.186		2712.5	375.515		2712.5	323.751		2712.5	346.621		2712.5	338.946
2712.5	431.687		2712.5	421.208		2712.5	401.355		2712.5	388.332		2712.5	377.924		2712.5	359.919		2712.5	0.789697		2712.5	0.801215		2712.5	0.802814		2712.5	0.797909	0.00715619			2717.5	358.361		2717.5	383.34		2717.5	375.524		2717.5	323.795		2717.5	348.775		2717.5	338.955
2717.5	432.23		2717.5	421.298		2717.5	404.984		2717.5	388.875		2717.5	378.014		2717.5	363.548		2717.5	0.790802		2717.5	0.801406		2717.5	0.810908		2717.5	0.801039	0.0100581			2722.5	362.102		2722.5	383.503		2722.5	373.215		2722.5	327.537		2722.5	348.938		2722.5	336.646
2722.5	434.478		2722.5	421.535		2722.5	402.624		2722.5	391.123		2722.5	378.251		2722.5	361.189		2722.5	0.795373		2722.5	0.801908		2722.5	0.805645		2722.5	0.800976	0.00519901			2727.5	358.194		2727.5	384.54		2727.5	375.082		2727.5	323.629		2727.5	349.975		2727.5	338.513
2727.5	431.655		2727.5	426.412		2727.5	404.415		2727.5	388.3		2727.5	383.128		2727.5	362.979		2727.5	0.789632		2727.5	0.812248		2727.5	0.809639		2727.5	0.80384	0.0123728			2732.5	358.553		2732.5	384.024		2732.5	375.278		2732.5	323.987		2732.5	349.459		2732.5	338.709
2732.5	428.13		2732.5	424.207		2732.5	403.328		2732.5	384.775		2732.5	380.922		2732.5	361.892		2732.5	0.782464		2732.5	0.807572		2732.5	0.807214		2732.5	0.799084	0.0143938			2737.5	359.289		2737.5	383.718		2737.5	376.931		2737.5	324.723		2737.5	349.153		2737.5	340.362
2737.5	436.091		2737.5	422.064		2737.5	402.43		2737.5	392.735		2737.5	378.779		2737.5	360.994		2737.5	0.798652		2737.5	0.803029		2737.5	0.80521		2737.5	0.802297	0.00333987			2742.5	359.848		2742.5	390.815		2742.5	376.459		2742.5	325.282		2742.5	356.25		2742.5	339.89
2742.5	432.156		2742.5	425.744		2742.5	403.856		2742.5	388.8		2742.5	382.459		2742.5	362.42		2742.5	0.79065		2742.5	0.81083		2742.5	0.808393		2742.5	0.803291	0.011015			2747.5	363.097		2747.5	384.38		2747.5	379.713		2747.5	328.532		2747.5	349.815		2747.5	343.144
2747.5	435.582		2747.5	424.203		2747.5	404.727		2747.5	392.227		2747.5	380.919		2747.5	363.291		2747.5	0.797618		2747.5	0.807564		2747.5	0.810334		2747.5	0.805172	0.00668703			2752.5	361.654		2752.5	386.486		2752.5	378.192		2752.5	327.088		2752.5	351.921		2752.5	341.623
2752.5	437.084		2752.5	422.729		2752.5	406.448		2752.5	393.728		2752.5	379.445		2752.5	365.012		2752.5	0.800672		2752.5	0.80444		2752.5	0.814174		2752.5	0.806428	0.00696733			2757.5	364.123		2757.5	388.225		2757.5	377.351		2757.5	329.558		2757.5	353.66		2757.5	340.782
2757.5	436.205		2757.5	424.307		2757.5	404.189		2757.5	392.85		2757.5	381.022		2757.5	362.753		2757.5	0.798885		2757.5	0.807785		2757.5	0.809135		2757.5	0.805268	0.00556883			2762.5	360.574		2762.5	385.422		2762.5	378.569		2762.5	326.008		2762.5	350.857		2762.5	342
2762.5	431.898		2762.5	424.24		2762.5	408.131		2762.5	388.543		2762.5	380.955		2762.5	366.695		2762.5	0.790126		2762.5	0.807642		2762.5	0.817928		2762.5	0.805232	0.0140565			2767.5	361.129		2767.5	388.753		2767.5	378.922		2767.5	326.563		2767.5	354.188		2767.5	342.353
2767.5	439.084		2767.5	422.413		2767.5	403.845		2767.5	395.729		2767.5	379.128		2767.5	362.41		2767.5	0.804741		2767.5	0.803768		2767.5	0.808369		2767.5	0.805626	0.00242453			2772.5	360.463		2772.5	391.096		2772.5	377.492		2772.5	325.897		2772.5	356.531		2772.5	340.922
2772.5	438.306		2772.5	424.406		2772.5	404.916		2772.5	394.951		2772.5	381.121		2772.5	363.48		2772.5	0.803157		2772.5	0.807994		2772.5	0.810757		2772.5	0.807303	0.00384663			2777.5	365.916		2777.5	392.846		2777.5	379.267		2777.5	331.35		2777.5	358.281		2777.5	342.698
2777.5	434.995		2777.5	426.038		2777.5	404.699		2777.5	391.64		2777.5	382.754		2777.5	363.263		2777.5	0.796424		2777.5	0.811455		2777.5	0.810273		2777.5	0.806051	0.00835792			2782.5	364.694		2782.5	389.204		2782.5	380.287		2782.5	330.128		2782.5	354.639		2782.5	343.718
2782.5	436.819		2782.5	421.577		2782.5	404.71		2782.5	393.464		2782.5	378.293		2782.5	363.274		2782.5	0.800134		2782.5	0.801998		2782.5	0.810296		2782.5	0.804143	0.00541004			2787.5	363.693		2787.5	388.151		2787.5	378.055		2787.5	329.128		2787.5	353.586		2787.5	341.486
2787.5	437.518		2787.5	424.948		2787.5	406.083		2787.5	394.162		2787.5	381.663		2787.5	364.648		2787.5	0.801554		2787.5	0.809143		2787.5	0.81336		2787.5	0.808019	0.00598264			2792.5	363.308		2792.5	391.437		2792.5	380.238		2792.5	328.742		2792.5	356.872		2792.5	343.669
2792.5	438.177		2792.5	423.652		2792.5	402.92		2792.5	394.822		2792.5	380.368		2792.5	361.484		2792.5	0.802895		2792.5	0.806397		2792.5	0.806304		2792.5	0.805199	0.00199527			2797.5	365.168		2797.5	387.6		2797.5	378.353		2797.5	330.603		2797.5	353.035		2797.5	341.784
2797.5	437.104		2797.5	426.807		2797.5	405.96		2797.5	393.748		2797.5	383.523		2797.5	364.524		2797.5	0.800713		2797.5	0.813086		2797.5	0.813084		2797.5	0.808961	0.00714325			2802.5	365.685		2802.5	387.475		2802.5	379.289		2802.5	331.119		2802.5	352.91		2802.5	342.72
2802.5	433.421		2802.5	424.505		2802.5	407.934		2802.5	390.066		2802.5	381.221		2802.5	366.499		2802.5	0.793223		2802.5	0.808205		2802.5	0.817489		2802.5	0.806306	0.012244			2807.5	363.702		2807.5	390.501		2807.5	379.666		2807.5	329.137		2807.5	355.936		2807.5	343.097
2807.5	436.494		2807.5	425.519		2807.5	402.84		2807.5	393.138		2807.5	382.235		2807.5	361.404		2807.5	0.799472		2807.5	0.810354		2807.5	0.806127		2807.5	0.805318	0.00548608			2812.5	366.375		2812.5	390.076		2812.5	381.138		2812.5	331.809		2812.5	355.511		2812.5	344.569
2812.5	434.936		2812.5	428.975		2812.5	410.835		2812.5	391.58		2812.5	385.691		2812.5	369.399		2812.5	0.796303		2812.5	0.817682		2812.5	0.823959		2812.5	0.812648	0.0144985			2817.5	365.931		2817.5	390.018		2817.5	381.644		2817.5	331.365		2817.5	355.453		2817.5	345.075
2817.5	438.337		2817.5	426.399		2817.5	406.736		2817.5	394.982		2817.5	383.114		2817.5	365.3		2817.5	0.80322		2817.5	0.812219		2817.5	0.814816		2817.5	0.810085	0.00608516			2822.5	364.05		2822.5	387.534		2822.5	382.931		2822.5	329.485		2822.5	352.969		2822.5	346.362
2822.5	434.398		2822.5	426.851		2822.5	408.563		2822.5	391.043		2822.5	383.567		2822.5	367.127		2822.5	0.795211		2822.5	0.813179		2822.5	0.818891		2822.5	0.809094	0.0123571			2827.5	365.527		2827.5	392.772		2827.5	379.986		2827.5	330.961		2827.5	358.207		2827.5	343.417
2827.5	440.486		2827.5	430.537		2827.5	405.696		2827.5	397.13		2827.5	387.252		2827.5	364.26		2827.5	0.80759		2827.5	0.820992		2827.5	0.812496		2827.5	0.813692	0.00678047			2832.5	366.762		2832.5	390.491		2832.5	381.289		2832.5	332.197		2832.5	355.926		2832.5	344.72
2832.5	437.187		2832.5	428.811		2832.5	408.512		2832.5	393.832		2832.5	385.527		2832.5	367.076		2832.5	0.800882		2832.5	0.817334		2832.5	0.818777		2832.5	0.812331	0.00994112			2837.5	367.738		2837.5	393.499		2837.5	381.518		2837.5	333.172		2837.5	358.934		2837.5	344.949
2837.5	436.618		2837.5	428.482		2837.5	406.927		2837.5	393.263		2837.5	385.198		2837.5	365.491		2837.5	0.799726		2837.5	0.816636		2837.5	0.815241		2837.5	0.810534	0.00938641			2842.5	368.912		2842.5	393.099		2842.5	380.939		2842.5	334.346		2842.5	358.534		2842.5	344.37
2842.5	438.612		2842.5	427.653		2842.5	409.966		2842.5	395.257		2842.5	384.369		2842.5	368.531		2842.5	0.80378		2842.5	0.814879		2842.5	0.822022		2842.5	0.81356	0.0091921			2847.5	366.194		2847.5	393.164		2847.5	379.697		2847.5	331.629		2847.5	358.599		2847.5	343.128
2847.5	438.592		2847.5	430.43		2847.5	405.376		2847.5	395.237		2847.5	387.145		2847.5	363.941		2847.5	0.803739		2847.5	0.820765		2847.5	0.811784		2847.5	0.812096	0.00851711			2852.5	368.916		2852.5	390.492		2852.5	379.425		2852.5	334.35		2852.5	355.927		2852.5	342.856
2852.5	439.637		2852.5	425.013		2852.5	409.628		2852.5	396.282		2852.5	381.728		2852.5	368.192		2852.5	0.805865		2852.5	0.809281		2852.5	0.821266		2852.5	0.812137	0.00808835			2857.5	367.957		2857.5	394.871		2857.5	383.456		2857.5	333.391		2857.5	360.306		2857.5	346.886
2857.5	440.801		2857.5	427.059		2857.5	407.883		2857.5	397.445		2857.5	383.774		2857.5	366.447		2857.5	0.80823		2857.5	0.813619		2857.5	0.817375		2857.5	0.813075	0.00459655			2862.5	365.348		2862.5	392.39		2862.5	384.004		2862.5	330.782		2862.5	357.825		2862.5	347.435
2862.5	441.612		2862.5	430.04		2862.5	406.371		2862.5	398.256		2862.5	386.755		2862.5	364.935		2862.5	0.80988		2862.5	0.819939		2862.5	0.814003		2862.5	0.814607	0.00505662			2867.5	365.937		2867.5	395.258		2867.5	381.882		2867.5	331.371		2867.5	360.693		2867.5	345.313
2867.5	440.603		2867.5	431.047		2867.5	410.932		2867.5	397.248		2867.5	387.762		2867.5	369.496		2867.5	0.807829		2867.5	0.822073		2867.5	0.824175		2867.5	0.818026	0.00889281			2872.5	368.295		2872.5	393.233		2872.5	384.005		2872.5	333.73		2872.5	358.668		2872.5	347.436
2872.5	439.496		2872.5	430.277		2872.5	408.636		2872.5	396.141		2872.5	386.992		2872.5	367.2		2872.5	0.805577		2872.5	0.82044		2872.5	0.819055		2872.5	0.815024	0.00821052			2877.5	369.111		2877.5	396.415		2877.5	385.089		2877.5	334.545		2877.5	361.85		2877.5	348.52
2877.5	445.19		2877.5	428.442		2877.5	408.083		2877.5	401.835		2877.5	385.158		2877.5	366.647		2877.5	0.817156		2877.5	0.816551		2877.5	0.81782		2877.5	0.817176	0.00063478			2882.5	370.415		2882.5	395.882		2882.5	381.639		2882.5	335.849		2882.5	361.317		2882.5	345.07
2882.5	438.042		2882.5	427.422		2882.5	407.521		2882.5	394.687		2882.5	384.137		2882.5	366.085		2882.5	0.802621		2882.5	0.814388		2882.5	0.816566		2882.5	0.811192	0.00750183			2887.5	371.117		2887.5	393.247		2887.5	384.689		2887.5	336.552		2887.5	358.682		2887.5	348.12
2887.5	438.749		2887.5	431.717		2887.5	411.045		2887.5	395.394		2887.5	388.433		2887.5	369.609		2887.5	0.804059		2887.5	0.823495		2887.5	0.824427		2887.5	0.817327	0.0114999			2892.5	373.087		2892.5	393.609		2892.5	384.947		2892.5	338.521		2892.5	359.044		2892.5	348.378
2892.5	441.757		2892.5	429.747		2892.5	411.028		2892.5	398.401		2892.5	386.462		2892.5	369.592		2892.5	0.810174		2892.5	0.819317		2892.5	0.824389		2892.5	0.81796	0.00720351			2897.5	368.554		2897.5	394.113		2897.5	387.314		2897.5	333.988		2897.5	359.548		2897.5	350.745
2897.5	440.633		2897.5	430.327		2897.5	410.153		2897.5	397.277		2897.5	387.043		2897.5	368.718		2897.5	0.807889		2897.5	0.820548		2897.5	0.822439		2897.5	0.816959	0.00791109			2902.5	368.07		2902.5	395.097		2902.5	385.455		2902.5	333.504		2902.5	360.532		2902.5	348.886
2902.5	441.315		2902.5	430.243		2902.5	413.027		2902.5	397.959		2902.5	386.958		2902.5	371.591		2902.5	0.809276		2902.5	0.820369		2902.5	0.828848		2902.5	0.819498	0.00981547			2907.5	370.206		2907.5	395.155		2907.5	387.581		2907.5	335.641		2907.5	360.59		2907.5	351.012
2907.5	441.4		2907.5	432.832		2907.5	407.821		2907.5	398.045		2907.5	389.548		2907.5	366.385		2907.5	0.80945		2907.5	0.825858		2907.5	0.817235		2907.5	0.817514	0.00820778			2912.5	374.607		2912.5	397.115		2912.5	387.997		2912.5	340.041		2912.5	362.55		2912.5	351.428
2912.5	442.619		2912.5	428.993		2912.5	412.957		2912.5	399.263		2912.5	385.709		2912.5	371.521		2912.5	0.811928		2912.5	0.817719		2912.5	0.828691		2912.5	0.819446	0.00851419			2917.5	370.652		2917.5	398.381		2917.5	384.765		2917.5	336.086		2917.5	363.816		2917.5	348.196
2917.5	443.938		2917.5	432.665		2917.5	413.043		2917.5	400.583		2917.5	389.381		2917.5	371.608		2917.5	0.814611		2917.5	0.825505		2917.5	0.828885		2917.5	0.823	0.00745909			2922.5	371.715		2922.5	394.728		2922.5	385.302		2922.5	337.149		2922.5	360.163		2922.5	348.733
2922.5	443.138		2922.5	431.763		2922.5	411.909		2922.5	399.782		2922.5	388.478		2922.5	370.474		2922.5	0.812983		2922.5	0.823591		2922.5	0.826356		2922.5	0.820977	0.00705922			2927.5	370.356		2927.5	397.017		2927.5	387.746		2927.5	335.79		2927.5	362.452		2927.5	351.177
2927.5	442.945		2927.5	433.061		2927.5	410.294		2927.5	399.59		2927.5	389.776		2927.5	368.858		2927.5	0.812591		2927.5	0.826343		2927.5	0.822752		2927.5	0.820562	0.00713285			2932.5	374.001		2932.5	393.017		2932.5	388.023		2932.5	339.435		2932.5	358.452		2932.5	351.453
2932.5	444.993		2932.5	434.459		2932.5	412.503		2932.5	401.638		2932.5	391.174		2932.5	371.067		2932.5	0.816756		2932.5	0.829307		2932.5	0.827679		2932.5	0.82458	0.00682485			2937.5	371.195		2937.5	397.299		2937.5	386.024		2937.5	336.629		2937.5	362.734		2937.5	349.455
2937.5	444.51		2937.5	435.451		2937.5	409.244		2937.5	401.154		2937.5	392.167		2937.5	367.808		2937.5	0.815773		2937.5	0.831411		2937.5	0.82041		2937.5	0.822531	0.00803177			2942.5	374.716		2942.5	396.63		2942.5	388.121		2942.5	340.15		2942.5	362.065		2942.5	351.552
2942.5	441.7		2942.5	432.875		2942.5	414.472		2942.5	398.345		2942.5	389.591		2942.5	373.037		2942.5	0.81006		2942.5	0.82595		2942.5	0.832073		2942.5	0.822694	0.0113618			2947.5	372.304		2947.5	396.074		2947.5	387.633		2947.5	337.738		2947.5	361.509		2947.5	351.063
2947.5	441.012		2947.5	433.759		2947.5	416.01		2947.5	397.657		2947.5	390.474		2947.5	374.574		2947.5	0.80866		2947.5	0.827823		2947.5	0.835502		2947.5	0.823995	0.0138243			2952.5	373.095		2952.5	399.879		2952.5	389.061		2952.5	338.529		2952.5	365.314		2952.5	352.492
2952.5	444.673		2952.5	433.504		2952.5	410.441		2952.5	401.318		2952.5	390.219		2952.5	369.006		2952.5	0.816106		2952.5	0.827282		2952.5	0.823081		2952.5	0.822156	0.00564502			2957.5	373.123		2957.5	399.72		2957.5	385.36		2957.5	338.557		2957.5	365.155		2957.5	348.79
2957.5	444.559		2957.5	434.19		2957.5	415.537		2957.5	401.203		2957.5	390.906		2957.5	374.101		2957.5	0.815872		2957.5	0.828737		2957.5	0.834446		2957.5	0.826352	0.00951384			2962.5	373.784		2962.5	396.398		2962.5	388.644		2962.5	339.218		2962.5	361.833		2962.5	352.075
2962.5	443.261		2962.5	435.845		2962.5	416.613		2962.5	399.906		2962.5	392.56		2962.5	375.177		2962.5	0.813234		2962.5	0.832246		2962.5	0.836848		2962.5	0.827442	0.0125184			2967.5	372.477		2967.5	401.392		2967.5	387.782		2967.5	337.911		2967.5	366.827		2967.5	351.213
2967.5	443.765		2967.5	433.4		2967.5	412.851		2967.5	400.41		2967.5	390.116		2967.5	371.415		2967.5	0.814259		2967.5	0.827063		2967.5	0.828456		2967.5	0.823259	0.00782564			2972.5	372.727		2972.5	399.429		2972.5	389.8		2972.5	338.161		2972.5	364.864		2972.5	353.231
2972.5	447.586		2972.5	434.373		2972.5	416.871		2972.5	404.23		2972.5	391.089		2972.5	375.436		2972.5	0.822028		2972.5	0.829125		2972.5	0.837423		2972.5	0.829526	0.00770537			2977.5	370.91		2977.5	398.263		2977.5	387.84		2977.5	336.344		2977.5	363.698		2977.5	351.271
2977.5	443.736		2977.5	433.999		2977.5	415.069		2977.5	400.381		2977.5	390.715		2977.5	373.633		2977.5	0.814201		2977.5	0.828332		2977.5	0.833403		2977.5	0.825312	0.00995119			2982.5	371.828		2982.5	397.37		2982.5	387.392		2982.5	337.262		2982.5	362.805		2982.5	350.822
2982.5	444.799		2982.5	432.574		2982.5	412.427		2982.5	401.444		2982.5	389.289		2982.5	370.992		2982.5	0.816362		2982.5	0.82531		2982.5	0.827511		2982.5	0.823061	0.0059049			2987.5	376.421		2987.5	400.396		2987.5	391.273		2987.5	341.856		2987.5	365.831		2987.5	354.703
2987.5	447.113		2987.5	437.834		2987.5	414.089		2987.5	403.757		2987.5	394.549		2987.5	372.653		2987.5	0.821066		2987.5	0.836462		2987.5	0.831217		2987.5	0.829582	0.00782692			2992.5	371.819		2992.5	404.824		2992.5	388.466		2992.5	337.253		2992.5	370.26		2992.5	351.897
2992.5	446.831		2992.5	435.05		2992.5	413.908		2992.5	403.475		2992.5	391.766		2992.5	372.472		2992.5	0.820493		2992.5	0.83056		2992.5	0.830814		2992.5	0.827289	0.00588701			2997.5	374.321		2997.5	399.646		2997.5	390.138		2997.5	339.755		2997.5	365.081		2997.5	353.569
2997.5	442.084		2997.5	435.296		2997.5	416.215		2997.5	398.729		2997.5	392.011		2997.5	374.779		2997.5	0.810841		2997.5	0.831082		2997.5	0.835959		2997.5	0.825961	0.0133195			3002.5	374.424		3002.5	399.571		3002.5	388.853		3002.5	339.858		3002.5	365.006		3002.5	352.284
3002.5	448.175		3002.5	437.147		3002.5	411.756		3002.5	404.82		3002.5	393.862		3002.5	370.32		3002.5	0.823226		3002.5	0.835005		3002.5	0.826012		3002.5	0.828081	0.00615591			3007.5	374.564		3007.5	399.946		3007.5	388.285		3007.5	339.998		3007.5	365.381		3007.5	351.715
3007.5	446.39		3007.5	433.824		3007.5	414.895		3007.5	403.035		3007.5	390.539		3007.5	373.459		3007.5	0.819597		3007.5	0.82796		3007.5	0.833014		3007.5	0.826857	0.00677637			3012.5	373.961		3012.5	400.093		3012.5	388.343		3012.5	339.395		3012.5	365.528		3012.5	351.773
3012.5	445.383		3012.5	433.473		3012.5	416.648		3012.5	402.028		3012.5	390.188		3012.5	375.212		3012.5	0.81755		3012.5	0.827216		3012.5	0.836925		3012.5	0.82723	0.00968773			3017.5	374.157		3017.5	400.775		3017.5	393.781		3017.5	339.591		3017.5	366.21		3017.5	357.212
3017.5	446.484		3017.5	437.573		3017.5	416.327		3017.5	403.128		3017.5	394.288		3017.5	374.891		3017.5	0.819787		3017.5	0.835909		3017.5	0.836209		3017.5	0.830635	0.00939573			3022.5	374.581		3022.5	401.941		3022.5	390.573		3022.5	340.016		3022.5	367.376		3022.5	354.004
3022.5	444.853		3022.5	433.536		3022.5	414.633		3022.5	401.498		3022.5	390.252		3022.5	373.197		3022.5	0.816471		3022.5	0.827351		3022.5	0.832431		3022.5	0.825417	0.0081536			3027.5	373.79		3027.5	404.524		3027.5	392.757		3027.5	339.224		3027.5	369.959		3027.5	356.188
3027.5	448.171		3027.5	435.134		3027.5	416.585		3027.5	404.816		3027.5	391.85		3027.5	375.149		3027.5	0.823219		3027.5	0.830739		3027.5	0.836785		3027.5	0.830248	0.00679668			3032.5	376.287		3032.5	404.443		3032.5	391.634		3032.5	341.722		3032.5	369.878		3032.5	355.065
3032.5	448.428		3032.5	434.824		3032.5	416.086		3032.5	405.073		3032.5	391.54		3032.5	374.65		3032.5	0.823742		3032.5	0.830082		3032.5	0.835671		3032.5	0.829832	0.00596867			3037.5	377.168		3037.5	401.388		3037.5	388.468		3037.5	342.602		3037.5	366.823		3037.5	351.899
3037.5	450.192		3037.5	432.638		3037.5	416.813		3037.5	406.837		3037.5	389.354		3037.5	375.377		3037.5	0.827329		3037.5	0.825447		3037.5	0.837294		3037.5	0.830023	0.00636627			3042.5	376.497		3042.5	402.231		3042.5	390.471		3042.5	341.931		3042.5	367.666		3042.5	353.902
3042.5	447.453		3042.5	434.553		3042.5	414.973		3042.5	404.098		3042.5	391.269		3042.5	373.537		3042.5	0.821759		3042.5	0.829507		3042.5	0.833188		3042.5	0.828151	0.00583438			3047.5	376.971		3047.5	403.273		3047.5	391.19		3047.5	342.406		3047.5	368.709		3047.5	354.621
3047.5	449.682		3047.5	436.331		3047.5	416.597		3047.5	406.326		3047.5	393.047		3047.5	375.161		3047.5	0.826291		3047.5	0.833276		3047.5	0.836811		3047.5	0.832126	0.00535359			3052.5	378.675		3052.5	404.01		3052.5	394.867		3052.5	344.109		3052.5	369.445		3052.5	358.298
3052.5	447.94		3052.5	436.962		3052.5	417.036		3052.5	404.585		3052.5	393.678		3052.5	375.6		3052.5	0.822749		3052.5	0.834614		3052.5	0.83779		3052.5	0.831718	0.0079275			3057.5	374.804		3057.5	405.748		3057.5	393.6		3057.5	340.238		3057.5	371.183		3057.5	357.031
3057.5	449.779		3057.5	436.354		3057.5	414.19		3057.5	406.424		3057.5	393.069		3057.5	372.754		3057.5	0.826488		3057.5	0.833324		3057.5	0.831442		3057.5	0.830418	0.00353094			3062.5	378.085		3062.5	399.703		3062.5	391.164		3062.5	343.519		3062.5	365.138		3062.5	354.595
3062.5	449.748		3062.5	436.775		3062.5	418.529		3062.5	406.393		3062.5	393.491		3062.5	377.093		3062.5	0.826426		3062.5	0.834218		3062.5	0.84112		3062.5	0.833921	0.00735116			3067.5	378.919		3067.5	404.368		3067.5	392.401		3067.5	344.354		3067.5	369.803		3067.5	355.832
3067.5	446.144		3067.5	436.398		3067.5	415.558		3067.5	402.789		3067.5	393.113		3067.5	374.122		3067.5	0.819097		3067.5	0.833418		3067.5	0.834494		3067.5	0.829003	0.00859569			3072.5	378.976		3072.5	405.026		3072.5	391.497		3072.5	344.41		3072.5	370.461		3072.5	354.928
3072.5	447.156		3072.5	437.657		3072.5	417.189		3072.5	403.8		3072.5	394.373		3072.5	375.753		3072.5	0.821154		3072.5	0.836088		3072.5	0.838131		3072.5	0.831791	0.00926853			3077.5	380.762		3077.5	405.498		3077.5	393.124		3077.5	346.196		3077.5	370.933		3077.5	356.555
3077.5	450.038		3077.5	437.352		3077.5	418.402		3077.5	406.682		3077.5	394.068		3077.5	376.966		3077.5	0.827015		3077.5	0.835441		3077.5	0.840838		3077.5	0.834431	0.00696653			3082.5	381.4		3082.5	406.195		3082.5	390.449		3082.5	346.835		3082.5	371.63		3082.5	353.88
3082.5	452.225		3082.5	437.704		3082.5	418.855		3082.5	408.87		3082.5	394.42		3082.5	377.419		3082.5	0.831464		3082.5	0.836188		3082.5	0.841848		3082.5	0.8365	0.00519926			3087.5	376.6		3087.5	403.749		3087.5	394.576		3087.5	342.034		3087.5	369.184		3087.5	358.006
3087.5	447.998		3087.5	438.521		3087.5	419.521		3087.5	404.643		3087.5	395.237		3087.5	378.085		3087.5	0.822867		3087.5	0.837919		3087.5	0.843334		3087.5	0.834707	0.0106052			3092.5	378.443		3092.5	402.82		3092.5	396.127		3092.5	343.877		3092.5	368.255		3092.5	359.558
3092.5	452.928		3092.5	440.173		3092.5	417.834		3092.5	409.573		3092.5	396.889		3092.5	376.399		3092.5	0.832893		3092.5	0.841422		3092.5	0.839572		3092.5	0.837962	0.00448654			3097.5	380.553		3097.5	404.796		3097.5	392.21		3097.5	345.987		3097.5	370.231		3097.5	355.641
3097.5	452.026		3097.5	439.789		3097.5	420.939		3097.5	408.67		3097.5	396.504		3097.5	379.503		3097.5	0.831057		3097.5	0.840606		3097.5	0.846497		3097.5	0.839387	0.00779198			3102.5	381.431		3102.5	404.882		3102.5	394.071		3102.5	346.866		3102.5	370.317		3102.5	357.502
3102.5	450.573		3102.5	438.837		3102.5	420.47		3102.5	407.218		3102.5	395.553		3102.5	379.034		3102.5	0.828104		3102.5	0.83859		3102.5	0.845451		3102.5	0.837381	0.00873641			3107.5	378.265		3107.5	404.489		3107.5	393.783		3107.5	343.7		3107.5	369.924		3107.5	357.214
3107.5	451.745		3107.5	439.357		3107.5	419.405		3107.5	408.39		3107.5	396.072		3107.5	377.969		3107.5	0.830487		3107.5	0.83969		3107.5	0.843075		3107.5	0.837751	0.0065146			3112.5	385.145		3112.5	405.721		3112.5	391.418		3112.5	350.579		3112.5	371.156		3112.5	354.849
3112.5	452.313		3112.5	438.74		3112.5	423.048		3112.5	408.957		3112.5	395.456		3112.5	381.612		3112.5	0.831641		3112.5	0.838384		3112.5	0.851201		3112.5	0.840408	0.00993583			3117.5	379.446		3117.5	402.558		3117.5	398.284		3117.5	344.88		3117.5	367.993		3117.5	361.715
3117.5	450.82		3117.5	441.26		3117.5	421.463		3117.5	407.465		3117.5	397.976		3117.5	380.027		3117.5	0.828605		3117.5	0.843726		3117.5	0.847665		3117.5	0.839999	0.0100615			3122.5	382.907		3122.5	402.141		3122.5	396.456		3122.5	348.341		3122.5	367.576		3122.5	359.887
3122.5	452.918		3122.5	439.58		3122.5	419.687		3122.5	409.562		3122.5	396.295		3122.5	378.251		3122.5	0.832871		3122.5	0.840164		3122.5	0.843704		3122.5	0.838913	0.0055234			3127.5	379.389		3127.5	407.514		3127.5	392.789		3127.5	344.823		3127.5	372.949		3127.5	356.22
3127.5	449.504		3127.5	438.629		3127.5	419.11		3127.5	406.149		3127.5	395.345		3127.5	377.674		3127.5	0.825929		3127.5	0.838148		3127.5	0.842416		3127.5	0.835498	0.00855718			3132.5	381.372		3132.5	404.746		3132.5	396.422		3132.5	346.806		3132.5	370.181		3132.5	359.853
3132.5	454.649		3132.5	439.482		3132.5	421.839		3132.5	411.294		3132.5	396.197		3132.5	380.403		3132.5	0.836392		3132.5	0.839956		3132.5	0.848504		3132.5	0.841617	0.00622439			3137.5	380.438		3137.5	405.104		3137.5	392.242		3137.5	345.872		3137.5	370.539		3137.5	355.673
3137.5	451.822		3137.5	442.284		3137.5	421.616		3137.5	408.467		3137.5	398.999		3137.5	380.181		3137.5	0.830643		3137.5	0.845896		3137.5	0.848008		3137.5	0.841515	0.00947481			3142.5	379.371		3142.5	404.453		3142.5	396.836		3142.5	344.806		3142.5	369.888		3142.5	360.267
3142.5	455.278		3142.5	443.057		3142.5	419.495		3142.5	411.923		3142.5	399.773		3142.5	378.059		3142.5	0.837672		3142.5	0.847536		3142.5	0.843276		3142.5	0.842828	0.00494729			3147.5	381.756		3147.5	406.976		3147.5	397.46		3147.5	347.19		3147.5	372.411		3147.5	360.891
3147.5	455.082		3147.5	440.347		3147.5	421.977		3147.5	411.727		3147.5	397.063		3147.5	380.541		3147.5	0.837273		3147.5	0.84179		3147.5	0.848812		3147.5	0.842625	0.0058145			3152.5	375.871		3152.5	409.186		3152.5	398.609		3152.5	341.305		3152.5	374.621		3152.5	362.04
3152.5	451.428		3152.5	443.71		3152.5	419.166		3152.5	408.073		3152.5	400.425		3152.5	377.73		3152.5	0.829842		3152.5	0.84892		3152.5	0.842542		3152.5	0.840435	0.00971176			3157.5	379.642		3157.5	407.694		3157.5	394.333		3157.5	345.076		3157.5	373.129		3157.5	357.764
3157.5	452.767		3157.5	444.402		3157.5	417.852		3157.5	409.412		3157.5	401.118		3157.5	376.416		3157.5	0.832565		3157.5	0.850388		3157.5	0.83961		3157.5	0.840854	0.00897635			3162.5	379.27		3162.5	408.298		3162.5	397.833		3162.5	344.704		3162.5	373.733		3162.5	361.264
3162.5	456.59		3162.5	443.17		3162.5	418.592		3162.5	413.235		3162.5	399.885		3162.5	377.156		3162.5	0.840339		3162.5	0.847775		3162.5	0.841262		3162.5	0.843125	0.0040532			3167.5	382.831		3167.5	408.144		3167.5	394.261		3167.5	348.265		3167.5	373.579		3167.5	357.692
3167.5	451.833		3167.5	439.726		3167.5	421.476		3167.5	408.478		3167.5	396.442		3167.5	380.04		3167.5	0.830666		3167.5	0.840474		3167.5	0.847695		3167.5	0.839611	0.00854724			3172.5	383.008		3172.5	407.293		3172.5	395.682		3172.5	348.442		3172.5	372.728		3172.5	359.113
3172.5	454.825		3172.5	442.044		3172.5	422.45		3172.5	411.469		3172.5	398.759		3172.5	381.014		3172.5	0.836749		3172.5	0.845388		3172.5	0.849866		3172.5	0.844001	0.00666768			3177.5	380.536		3177.5	411.906		3177.5	398.541		3177.5	345.97		3177.5	377.341		3177.5	361.972
3177.5	451.568		3177.5	442.355		3177.5	419.813		3177.5	408.213		3177.5	399.07		3177.5	378.377		3177.5	0.830127		3177.5	0.846047		3177.5	0.843985		3177.5	0.840053	0.00865755			3182.5	379.639		3182.5	405.094		3182.5	398.313		3182.5	345.074		3182.5	370.529		3182.5	361.744
3182.5	457.251		3182.5	443.423		3182.5	424.008		3182.5	413.896		3182.5	400.139		3182.5	382.573		3182.5	0.841684		3182.5	0.848311		3182.5	0.853343		3182.5	0.847779	0.0058476			3187.5	382.731		3187.5	410.425		3187.5	399.308		3187.5	348.165		3187.5	375.86		3187.5	362.739
3187.5	453.755		3187.5	438.237		3187.5	421.443		3187.5	410.399		3187.5	394.953		3187.5	380.008		3187.5	0.834573		3187.5	0.837318		3187.5	0.847622		3187.5	0.839837	0.00687964			3192.5	379.057		3192.5	407.103		3192.5	397.587		3192.5	344.491		3192.5	372.538		3192.5	361.018
3192.5	456.319		3192.5	438.825		3192.5	424.288		3192.5	412.963		3192.5	395.541		3192.5	382.852		3192.5	0.839787		3192.5	0.838564		3192.5	0.853967		3192.5	0.844106	0.00856154			3197.5	382.26		3197.5	405.991		3197.5	394.514		3197.5	347.695		3197.5	371.426		3197.5	357.945
3197.5	458.54		3197.5	444.517		3197.5	420.697		3197.5	415.185		3197.5	401.233		3197.5	379.261		3197.5	0.844305		3197.5	0.850631		3197.5	0.845956		3197.5	0.846964	0.00328122			3202.5	381.413		3202.5	410.223		3202.5	397.544		3202.5	346.848		3202.5	375.658		3202.5	360.975
3202.5	455.488		3202.5	443.065		3202.5	422.595		3202.5	412.133		3202.5	399.78		3202.5	381.159		3202.5	0.838098		3202.5	0.847552		3202.5	0.85019		3202.5	0.84528	0.00635819			3207.5	383.237		3207.5	408.107		3207.5	395.972		3207.5	348.672		3207.5	373.542		3207.5	359.403
3207.5	453.977		3207.5	445.916		3207.5	422.398		3207.5	410.621		3207.5	402.631		3207.5	380.962		3207.5	0.835025		3207.5	0.853597		3207.5	0.849751		3207.5	0.846124	0.00980279			3212.5	383.121		3212.5	406.219		3212.5	397.874		3212.5	348.556		3212.5	371.654		3212.5	361.305
3212.5	455.658		3212.5	442.845		3212.5	422.114		3212.5	412.302		3212.5	399.56		3212.5	380.679		3212.5	0.838443		3212.5	0.847085		3212.5	0.849118		3212.5	0.844882	0.00566824			3217.5	382.223		3217.5	410.393		3217.5	395.556		3217.5	347.657		3217.5	375.828		3217.5	358.987
3217.5	456.264		3217.5	439.966		3217.5	423.954		3217.5	412.909		3217.5	396.682		3217.5	382.518		3217.5	0.839676		3217.5	0.840983		3217.5	0.853222		3217.5	0.844627	0.0074721			3222.5	380.882		3222.5	410.363		3222.5	398.992		3222.5	346.316		3222.5	375.798		3222.5	362.423
3222.5	458.155		3222.5	443.317		3222.5	420.937		3222.5	414.8		3222.5	400.033		3222.5	379.502		3222.5	0.843521		3222.5	0.848088		3222.5	0.846493		3222.5	0.846034	0.00231739			3227.5	381.402		3227.5	411.052		3227.5	397.609		3227.5	346.837		3227.5	376.487		3227.5	361.04
3227.5	459.035		3227.5	443.545		3227.5	425.862		3227.5	415.679		3227.5	400.26		3227.5	384.426		3227.5	0.845311		3227.5	0.848569		3227.5	0.857478		3227.5	0.850453	0.00629834			3232.5	382.405		3232.5	411.222		3232.5	396.874		3232.5	347.84		3232.5	376.657		3232.5	360.305
3232.5	458.114		3232.5	446.8		3232.5	418.658		3232.5	414.759		3232.5	403.515		3232.5	377.222		3232.5	0.843438		3232.5	0.855471		3232.5	0.841409		3232.5	0.846773	0.00760081			3237.5	383.792		3237.5	406.93		3237.5	394.652		3237.5	349.226		3237.5	372.365		3237.5	358.083
3237.5	456.423		3237.5	445.007		3237.5	423.682		3237.5	413.068		3237.5	401.723		3237.5	382.246		3237.5	0.839999		3237.5	0.85167		3237.5	0.852615		3237.5	0.848095	0.00702689			3242.5	384.039		3242.5	412.128		3242.5	398.249		3242.5	349.473		3242.5	377.563		3242.5	361.68
3242.5	456.448		3242.5	447.097		3242.5	424.06		3242.5	413.093		3242.5	403.812		3242.5	382.624		3242.5	0.84005		3242.5	0.8561		3242.5	0.853457		3242.5	0.849869	0.00860527			3247.5	384.602		3247.5	408.144		3247.5	395.274		3247.5	350.037		3247.5	373.579		3247.5	358.705
3247.5	458.964		3247.5	446.102		3247.5	425.198		3247.5	415.609		3247.5	402.817		3247.5	383.762		3247.5	0.845167		3247.5	0.85399		3247.5	0.855996		3247.5	0.851718	0.00576145			3252.5	385.737		3252.5	410.11		3252.5	398.892		3252.5	351.171		3252.5	375.545		3252.5	362.323
3252.5	457.118		3252.5	448.525		3252.5	424.823		3252.5	413.762		3252.5	405.24		3252.5	383.387		3252.5	0.841412		3252.5	0.859127		3252.5	0.855159		3252.5	0.851899	0.00929648			3257.5	383.956		3257.5	411.579		3257.5	401.305		3257.5	349.391		3257.5	377.015		3257.5	364.736
3257.5	454.718		3257.5	445.799		3257.5	422.982		3257.5	411.363		3257.5	402.514		3257.5	381.546		3257.5	0.836533		3257.5	0.853348		3257.5	0.851053		3257.5	0.846978	0.00911836			3262.5	384.504		3262.5	409.722		3262.5	399.627		3262.5	349.938		3262.5	375.157		3262.5	363.058
3262.5	457.46		3262.5	441.863		3262.5	425.802		3262.5	414.105		3262.5	398.578		3262.5	384.366		3262.5	0.842109		3262.5	0.845004		3262.5	0.857344		3262.5	0.848152	0.00809046			3267.5	385.752		3267.5	409.09		3267.5	400.2		3267.5	351.186		3267.5	374.525		3267.5	363.631
3267.5	455.44		3267.5	443.428		3267.5	422.284		3267.5	412.085		3267.5	400.144		3267.5	380.848		3267.5	0.838001		3267.5	0.848322		3267.5	0.849497		3267.5	0.845273	0.00632555			3272.5	385.176		3272.5	406.958		3272.5	398.709		3272.5	350.61		3272.5	372.393		3272.5	362.14
3272.5	457.635		3272.5	446.182		3272.5	426.733		3272.5	414.28		3272.5	402.898		3272.5	385.298		3272.5	0.842465		3272.5	0.854161		3272.5	0.859421		3272.5	0.852016	0.00867923			3277.5	384.442		3277.5	411.017		3277.5	398.566		3277.5	349.876		3277.5	376.452		3277.5	361.997
3277.5	459.291		3277.5	445.396		3277.5	429.432		3277.5	415.935		3277.5	402.111		3277.5	387.997		3277.5	0.845831		3277.5	0.852494		3277.5	0.865441		3277.5	0.854589	0.00997138			3282.5	387.568		3282.5	411.719		3282.5	401.852		3282.5	353.002		3282.5	377.154		3282.5	365.283
3282.5	458.901		3282.5	445.789		3282.5	423.689		3282.5	415.545		3282.5	402.504		3282.5	382.254		3282.5	0.845038		3282.5	0.853327		3282.5	0.852631		3282.5	0.850332	0.00459812			3287.5	384.269		3287.5	412.129		3287.5	403.541		3287.5	349.704		3287.5	377.564		3287.5	366.972
3287.5	458.179		3287.5	445.542		3287.5	428.54		3287.5	414.823		3287.5	402.257		3287.5	387.104		3287.5	0.84357		3287.5	0.852803		3287.5	0.86345		3287.5	0.853274	0.00994861			3292.5	385.966		3292.5	410.323		3292.5	397.347		3292.5	351.401		3292.5	375.758		3292.5	360.778
3292.5	456.902		3292.5	449.523		3292.5	428.297		3292.5	413.547		3292.5	406.239		3292.5	386.861		3292.5	0.840974		3292.5	0.861244		3292.5	0.862908		3292.5	0.855042	0.012212			3297.5	385.39		3297.5	414.834		3297.5	401.441		3297.5	350.825		3297.5	380.269		3297.5	364.872
3297.5	459.5		3297.5	447.213		3297.5	427.722		3297.5	416.144		3297.5	403.928		3297.5	386.286		3297.5	0.846256		3297.5	0.856346		3297.5	0.861625		3297.5	0.854742	0.00780894			3302.5	386.336		3302.5	411.135		3302.5	396.382		3302.5	351.77		3302.5	376.57		3302.5	359.813
3302.5	458.308		3302.5	444.853		3302.5	425.764		3302.5	414.953		3302.5	401.569		3302.5	384.328		3302.5	0.843833		3302.5	0.851344		3302.5	0.857258		3302.5	0.850811	0.00672835			3307.5	386.965		3307.5	409.693		3307.5	396.154		3307.5	352.399		3307.5	375.128		3307.5	359.585
3307.5	458.481		3307.5	447.478		3307.5	423.242		3307.5	415.125		3307.5	404.193		3307.5	381.807		3307.5	0.844184		3307.5	0.856907		3307.5	0.851634		3307.5	0.850909	0.00639271			3312.5	383.636		3312.5	411.913		3312.5	400.462		3312.5	349.071		3312.5	377.348		3312.5	363.893
3312.5	458.383		3312.5	448.409		3312.5	424.362		3312.5	415.027		3312.5	405.124		3312.5	382.926		3312.5	0.843985		3312.5	0.858881		3312.5	0.854131		3312.5	0.852332	0.00760929			3317.5	385.822		3317.5	409.881		3317.5	401.969		3317.5	351.256		3317.5	375.316		3317.5	365.4
3317.5	465.07		3317.5	448.07		3317.5	426.894		3317.5	421.715		3317.5	404.785		3317.5	385.458		3317.5	0.857584		3317.5	0.858163		3317.5	0.859779		3317.5	0.858509	0.00113726			3322.5	385.594		3322.5	414.984		3322.5	399.563		3322.5	351.028		3322.5	380.419		3322.5	362.994
3322.5	460.712		3322.5	446.769		3322.5	427.78		3322.5	417.357		3322.5	403.484		3322.5	386.344		3322.5	0.848721		3322.5	0.855404		3322.5	0.861755		3322.5	0.855294	0.00651743			3327.5	385.865		3327.5	412.003		3327.5	401.975		3327.5	351.3		3327.5	377.438		3327.5	365.406
3327.5	462.389		3327.5	446.603		3327.5	428.76		3327.5	419.033		3327.5	403.319		3327.5	387.324		3327.5	0.852131		3327.5	0.855054		3327.5	0.863942		3327.5	0.857042	0.00615154			3332.5	385.85		3332.5	410.979		3332.5	401.675		3332.5	351.284		3332.5	376.414		3332.5	365.106
3332.5	458.11		3332.5	450.894		3332.5	425.892		3332.5	414.755		3332.5	407.61		3332.5	384.456		3332.5	0.843431		3332.5	0.86415		3332.5	0.857544		3332.5	0.855042	0.0105838			3337.5	385.542		3337.5	413.156		3337.5	402.504		3337.5	350.976		3337.5	378.591		3337.5	365.935
3337.5	460.865		3337.5	445.719		3337.5	427.172		3337.5	417.509		3337.5	402.434		3337.5	385.736		3337.5	0.849032		3337.5	0.853178		3337.5	0.8604		3337.5	0.854203	0.00575293			3342.5	386.075		3342.5	414.916		3342.5	399.762		3342.5	351.51		3342.5	380.351		3342.5	363.193
3342.5	464.576		3342.5	450.479		3342.5	429.898		3342.5	421.221		3342.5	407.195		3342.5	388.462		3342.5	0.856579		3342.5	0.863271		3342.5	0.86648		3342.5	0.86211	0.00505124			3347.5	386.962		3347.5	413.179		3347.5	401.205		3347.5	352.396		3347.5	378.614		3347.5	364.636
3347.5	461.997		3347.5	446.969		3347.5	428.879		3347.5	418.641		3347.5	403.684		3347.5	387.443		3347.5	0.851334		3347.5	0.855829		3347.5	0.864206		3347.5	0.857123	0.0065328			3352.5	385.384		3352.5	413.582		3352.5	404.917		3352.5	350.819		3352.5	379.017		3352.5	368.348
3352.5	456.509		3352.5	449.005		3352.5	426.287		3352.5	413.154		3352.5	405.721		3352.5	384.851		3352.5	0.840175		3352.5	0.860146		3352.5	0.858425		3352.5	0.852915	0.0110667			3357.5	387.981		3357.5	411.919		3357.5	403.441		3357.5	353.416		3357.5	377.354		3357.5	366.872
3357.5	460.536		3357.5	448.697		3357.5	426.932		3357.5	417.181		3357.5	405.412		3357.5	385.496		3357.5	0.848364		3357.5	0.859492		3357.5	0.859864		3357.5	0.855907	0.00653496			3362.5	387.265		3362.5	415.23		3362.5	398.737		3362.5	352.7		3362.5	380.665		3362.5	362.168
3362.5	465.256		3362.5	448.972		3362.5	429.581		3362.5	421.901		3362.5	405.688		3362.5	388.146		3362.5	0.857962		3362.5	0.860076		3362.5	0.865774		3362.5	0.861271	0.00404035			3367.5	385.151		3367.5	416.817		3367.5	401.581		3367.5	350.585		3367.5	382.252		3367.5	365.012
3367.5	462.424		3367.5	450.363		3367.5	427.147		3367.5	419.069		3367.5	407.078		3367.5	385.711		3367.5	0.852203		3367.5	0.863024		3367.5	0.860344		3367.5	0.858523	0.0056356			3372.5	387.003		3372.5	410.401		3372.5	404.116		3372.5	352.438		3372.5	375.836		3372.5	367.546
3372.5	463.109		3372.5	448.453		3372.5	429.733		3372.5	419.753		3372.5	405.168		3372.5	388.297		3372.5	0.853595		3372.5	0.858975		3372.5	0.866112		3372.5	0.859561	0.00627898			3377.5	387.336		3377.5	415.963		3377.5	402.845		3377.5	352.77		3377.5	381.398		3377.5	366.276
3377.5	466.164		3377.5	448.599		3377.5	427.748		3377.5	422.808		3377.5	405.314		3377.5	386.312		3377.5	0.859808		3377.5	0.859285		3377.5	0.861683		3377.5	0.860259	0.00126137			3382.5	385.07		3382.5	415.198		3382.5	402.827		3382.5	350.504		3382.5	380.633		3382.5	366.257
3382.5	461.96		3382.5	450.744		3382.5	426.426		3382.5	418.605		3382.5	407.46		3382.5	384.991		3382.5	0.851259		3382.5	0.863833		3382.5	0.858736		3382.5	0.857943	0.0063245			3387.5	386.716		3387.5	413.749		3387.5	402.999		3387.5	352.151		3387.5	379.184		3387.5	366.43
3387.5	465.915		3387.5	446.208		3387.5	428.577		3387.5	422.56		3387.5	402.924		3387.5	387.141		3387.5	0.859302		3387.5	0.854216		3387.5	0.863534		3387.5	0.859017	0.00466533			3392.5	385.06		3392.5	416.854		3392.5	403.875		3392.5	350.494		3392.5	382.289		3392.5	367.306
3392.5	461.474		3392.5	446.724		3392.5	428.314		3392.5	418.118		3392.5	403.44		3392.5	386.878		3392.5	0.850271		3392.5	0.85531		3392.5	0.862946		3392.5	0.856176	0.00638211			3397.5	388.689		3397.5	418.334		3397.5	403.837		3397.5	354.123		3397.5	383.769		3397.5	367.268
3397.5	464.424		3397.5	456.105		3397.5	429.45		3397.5	421.068		3397.5	412.821		3397.5	388.014		3397.5	0.85627		3397.5	0.875198		3397.5	0.865481		3397.5	0.86565	0.00946548			3402.5	389.144		3402.5	418.311		3402.5	402.367		3402.5	354.579		3402.5	383.746		3402.5	365.798
3402.5	462.153		3402.5	453.542		3402.5	429.144		3402.5	418.798		3402.5	410.257		3402.5	387.708		3402.5	0.851652		3402.5	0.869764		3402.5	0.864798		3402.5	0.862071	0.00935839			3407.5	386.987		3407.5	415.527		3407.5	404.922		3407.5	352.421		3407.5	380.962		3407.5	368.353
3407.5	467.584		3407.5	449.201		3407.5	430.152		3407.5	424.229		3407.5	405.916		3407.5	388.716		3407.5	0.862696		3407.5	0.860561		3407.5	0.867046		3407.5	0.863435	0.00330516			3412.5	388.012		3412.5	414.411		3412.5	402.369		3412.5	353.446		3412.5	379.846		3412.5	365.8
3412.5	464.31		3412.5	449.336		3412.5	427.619		3412.5	420.955		3412.5	406.051		3412.5	386.183		3412.5	0.856039		3412.5	0.860847		3412.5	0.861396		3412.5	0.859427	0.00294735			3417.5	388.025		3417.5	411.027		3417.5	403.728		3417.5	353.459		3417.5	376.463		3417.5	367.159
3417.5	463.401		3417.5	448.577		3417.5	426.735		3417.5	420.046		3417.5	405.293		3417.5	385.299		3417.5	0.85419		3417.5	0.859239		3417.5	0.859424		3417.5	0.857618	0.00296982			3422.5	389.53		3422.5	413.983		3422.5	403.029		3422.5	354.965		3422.5	379.418		3422.5	366.46
3422.5	464.227		3422.5	452.189		3422.5	428.716		3422.5	420.871		3422.5	408.905		3422.5	387.28		3422.5	0.855869		3422.5	0.866896		3422.5	0.863842		3422.5	0.862202	0.00569352			3427.5	386.837		3427.5	411.663		3427.5	404.006		3427.5	352.271		3427.5	377.098		3427.5	367.437
3427.5	463.208		3427.5	456.508		3427.5	432.366		3427.5	419.853		3427.5	413.224		3427.5	390.93		3427.5	0.853798		3427.5	0.876052		3427.5	0.871984		3427.5	0.867278	0.0118504			3432.5	389.797		3432.5	414.903		3432.5	401.982		3432.5	355.231		3432.5	380.338		3432.5	365.413
3432.5	464.714		3432.5	451.792		3432.5	428.967		3432.5	421.358		3432.5	408.507		3432.5	387.531		3432.5	0.856859		3432.5	0.866054		3432.5	0.864403		3432.5	0.862439	0.00490198			3437.5	392.281		3437.5	414.299		3437.5	403.728		3437.5	357.716		3437.5	379.734		3437.5	367.159
3437.5	467.202		3437.5	453.477		3437.5	428.348		3437.5	423.847		3437.5	410.192		3437.5	386.912		3437.5	0.861919		3437.5	0.869626		3437.5	0.863023		3437.5	0.864856	0.00416777			3442.5	388.928		3442.5	416.909		3442.5	403.205		3442.5	354.362		3442.5	382.344		3442.5	366.636
3442.5	463.116		3442.5	454.936		3442.5	433.552		3442.5	419.761		3442.5	411.651		3442.5	392.116		3442.5	0.85361		3442.5	0.872719		3442.5	0.874629		3442.5	0.866986	0.0116233			3447.5	388.755		3447.5	416.759		3447.5	402.836		3447.5	354.189		3447.5	382.194		3447.5	366.267
3447.5	465.914		3447.5	453.708		3447.5	431.492		3447.5	422.558		3447.5	410.424		3447.5	390.057		3447.5	0.859299		3447.5	0.870117		3447.5	0.870036		3447.5	0.866484	0.00622225			3452.5	388.091		3452.5	414.233		3452.5	401.796		3452.5	353.525		3452.5	379.668		3452.5	365.227
3452.5	466.536		3452.5	450.387		3452.5	429.683		3452.5	423.18		3452.5	407.103		3452.5	388.247		3452.5	0.860564		3452.5	0.863076		3452.5	0.866		3452.5	0.863213	0.0027202			3457.5	387.26		3457.5	414.028		3457.5	404.564		3457.5	352.694		3457.5	379.463		3457.5	367.995
3457.5	468.867		3457.5	452.767		3457.5	431.984		3457.5	425.511		3457.5	409.483		3457.5	390.548		3457.5	0.865305		3457.5	0.868121		3457.5	0.871132		3457.5	0.868186	0.00291433			3462.5	384.176		3462.5	417.118		3462.5	407.285		3462.5	349.61		3462.5	382.553		3462.5	370.716
3462.5	463.228		3462.5	454.001		3462.5	430.989		3462.5	419.872		3462.5	410.717		3462.5	389.553		3462.5	0.853837		3462.5	0.870737		3462.5	0.868913		3462.5	0.864496	0.00927555			3467.5	390.278		3467.5	417.165		3467.5	405.619		3467.5	355.712		3467.5	382.6		3467.5	369.05
3467.5	462.034		3467.5	451.613		3467.5	434.149		3467.5	418.679		3467.5	408.328		3467.5	392.713		3467.5	0.85141		3467.5	0.865674		3467.5	0.875961		3467.5	0.864348	0.0123291			3472.5	390.465		3472.5	415.799		3472.5	404.494		3472.5	355.9		3472.5	381.234		3472.5	367.925
3472.5	464.476		3472.5	449.801		3472.5	433.537		3472.5	421.121		3472.5	406.517		3472.5	392.101		3472.5	0.856376		3472.5	0.861834		3472.5	0.874597		3472.5	0.864269	0.00935168			3477.5	390.322		3477.5	413.294		3477.5	406.866		3477.5	355.756		3477.5	378.729		3477.5	370.297
3477.5	466.88		3477.5	454.976		3477.5	429.943		3477.5	423.524		3477.5	411.692		3477.5	388.507		3477.5	0.861264		3477.5	0.872804		3477.5	0.866581		3477.5	0.866883	0.00577619			3482.5	388.511		3482.5	415.286		3482.5	404.658		3482.5	353.945		3482.5	380.721		3482.5	368.089
3482.5	468.804		3482.5	453.91		3482.5	431.29		3482.5	425.449		3482.5	410.625		3482.5	389.854		3482.5	0.865177		3482.5	0.870544		3482.5	0.869585		3482.5	0.868435	0.00286251			3487.5	390.594		3487.5	416.277		3487.5	405.044		3487.5	356.029		3487.5	381.712		3487.5	368.474
3487.5	466.978		3487.5	450.226		3487.5	432.173		3487.5	423.622		3487.5	406.941		3487.5	390.737		3487.5	0.861463		3487.5	0.862734		3487.5	0.871554		3487.5	0.86525	0.00549588			3492.5	389.166		3492.5	420.087		3492.5	404.496		3492.5	354.6		3492.5	385.522		3492.5	367.927
3492.5	463.661		3492.5	450.959		3492.5	431.479		3492.5	420.305		3492.5	407.675		3492.5	390.043		3492.5	0.854718		3492.5	0.864289		3492.5	0.870006		3492.5	0.863004	0.00772457			3497.5	390.148		3497.5	418.17		3497.5	403.289		3497.5	355.582		3497.5	383.605		3497.5	366.72
3497.5	464.411		3497.5	452.883		3497.5	433.972		3497.5	421.055		3497.5	409.599		3497.5	392.536		3497.5	0.856243		3497.5	0.868367		3497.5	0.875567		3497.5	0.866726	0.00976602			3502.5	388.63		3502.5	415.625		3502.5	405.047		3502.5	354.064		3502.5	381.06		3502.5	368.478
3502.5	465.532		3502.5	450.736		3502.5	429.589		3502.5	422.177		3502.5	407.451		3502.5	388.153		3502.5	0.858524		3502.5	0.863815		3502.5	0.865791		3502.5	0.86271	0.00375734			3507.5	387.827		3507.5	416.448		3507.5	406.202		3507.5	353.261		3507.5	381.883		3507.5	369.633
3507.5	466.899		3507.5	451.575		3507.5	435.083		3507.5	423.544		3507.5	408.291		3507.5	393.648		3507.5	0.861304		3507.5	0.865594		3507.5	0.878046		3507.5	0.868315	0.00869642			3512.5	390.32		3512.5	419.274		3512.5	405.615		3512.5	355.754		3512.5	384.709		3512.5	369.046
3512.5	468.004		3512.5	453.603		3512.5	430.249		3512.5	424.648		3512.5	410.318		3512.5	388.813		3512.5	0.86355		3512.5	0.869893		3512.5	0.867262		3512.5	0.866902	0.00318694			3517.5	391.525		3517.5	414.702		3517.5	405.679		3517.5	356.959		3517.5	380.137		3517.5	369.11
3517.5	466.63		3517.5	448.803		3517.5	433.267		3517.5	423.275		3517.5	405.518		3517.5	391.831		3517.5	0.860756		3517.5	0.859717		3517.5	0.873994		3517.5	0.864822	0.00795988			3522.5	389.269		3522.5	419.34		3522.5	404.051		3522.5	354.703		3522.5	384.775		3522.5	367.481
3522.5	465.044		3522.5	453.969		3522.5	435.201		3522.5	421.688		3522.5	410.684		3522.5	393.765		3522.5	0.85753		3522.5	0.870669		3522.5	0.878308		3522.5	0.868836	0.0105096			3527.5	391.547		3527.5	417.181		3527.5	406.727		3527.5	356.981		3527.5	382.616		3527.5	370.158
3527.5	469.981		3527.5	457.738		3527.5	436.694		3527.5	426.625		3527.5	414.453		3527.5	395.258		3527.5	0.86757		3527.5	0.878659		3527.5	0.881638		3527.5	0.875956	0.00741326			3532.5	392.803		3532.5	419.466		3532.5	404.429		3532.5	358.237		3532.5	384.901		3532.5	367.86
3532.5	466.458		3532.5	456.308		3532.5	436.073		3532.5	423.102		3532.5	413.024		3532.5	394.637		3532.5	0.860406		3532.5	0.875629		3532.5	0.880253		3532.5	0.872096	0.0103845			3537.5	392.519		3537.5	419.41		3537.5	403.901		3537.5	357.953		3537.5	384.845		3537.5	367.332
3537.5	466.779		3537.5	453.793		3537.5	432.466		3537.5	423.424		3537.5	410.509		3537.5	391.03		3537.5	0.86106		3537.5	0.870297		3537.5	0.872208		3537.5	0.867855	0.00596181			3542.5	392.963		3542.5	420.547		3542.5	404.208		3542.5	358.397		3542.5	385.982		3542.5	367.639
3542.5	468.63		3542.5	455.822		3542.5	437.461		3542.5	425.275		3542.5	412.538		3542.5	396.025		3542.5	0.864823		3542.5	0.874599		3542.5	0.883349		3542.5	0.874257	0.00926786			3547.5	391.996		3547.5	419.579		3547.5	405.73		3547.5	357.43		3547.5	385.014		3547.5	369.161
3547.5	467.316		3547.5	456.167		3547.5	436.303		3547.5	423.961		3547.5	412.883		3547.5	394.867		3547.5	0.862151		3547.5	0.87533		3547.5	0.880766		3547.5	0.872749	0.00957194			3552.5	392.654		3552.5	415.834		3552.5	402.818		3552.5	358.088		3552.5	381.269		3552.5	366.249
3552.5	469.988		3552.5	457.087		3552.5	433.434		3552.5	426.633		3552.5	413.802		3552.5	391.998		3552.5	0.867584		3552.5	0.877279		3552.5	0.874368		3552.5	0.873077	0.00497439			3557.5	391.62		3557.5	418.179		3557.5	405.408		3557.5	357.055		3557.5	383.614		3557.5	368.839
3557.5	470.151		3557.5	457.934		3557.5	431.953		3557.5	426.795		3557.5	414.65		3557.5	390.517		3557.5	0.867916		3557.5	0.879075		3557.5	0.871064		3557.5	0.872685	0.00575379			3562.5	391.938		3562.5	420.249		3562.5	406.702		3562.5	357.372		3562.5	385.684		3562.5	370.132
3562.5	468.978		3562.5	453.967		3562.5	436.802		3562.5	425.623		3562.5	410.682		3562.5	395.366		3562.5	0.865531		3562.5	0.870664		3562.5	0.881879		3562.5	0.872692	0.00836046			3567.5	395.883		3567.5	417.67		3567.5	405.299		3567.5	361.318		3567.5	383.105		3567.5	368.73
3567.5	470.794		3567.5	456.25		3567.5	434.364		3567.5	427.439		3567.5	412.965		3567.5	392.928		3567.5	0.869224		3567.5	0.875505		3567.5	0.87644		3567.5	0.873723	0.00392412			3572.5	390.167		3572.5	419.653		3572.5	406.91		3572.5	355.601		3572.5	385.088		3572.5	370.341
3572.5	470.66		3572.5	456.595		3572.5	436.816		3572.5	427.305		3572.5	413.311		3572.5	395.38		3572.5	0.868952		3572.5	0.876237		3572.5	0.881911		3572.5	0.8757	0.00649613			3577.5	394.017		3577.5	417.302		3577.5	402.714		3577.5	359.452		3577.5	382.737		3577.5	366.145
3577.5	466.794		3577.5	456.587		3577.5	436.043		3577.5	423.439		3577.5	413.302		3577.5	394.607		3577.5	0.86109		3577.5	0.87622		3577.5	0.880187		3577.5	0.872499	0.0100777			3582.5	390.806		3582.5	417.648		3582.5	404.996		3582.5	356.241		3582.5	383.083		3582.5	368.427
3582.5	471.615		3582.5	454.117		3582.5	433.429		3582.5	428.259		3582.5	410.832		3582.5	391.993		3582.5	0.870892		3582.5	0.870983		3582.5	0.874355		3582.5	0.872077	0.00197354			3587.5	390.872		3587.5	419.714		3587.5	407.732		3587.5	356.307		3587.5	385.149		3587.5	371.163
3587.5	469.678		3587.5	456.074		3587.5	433.972		3587.5	426.323		3587.5	412.79		3587.5	392.537		3587.5	0.866955		3587.5	0.875132		3587.5	0.875568		3587.5	0.872552	0.00485168			3592.5	389.272		3592.5	419.886		3592.5	409.61		3592.5	354.706		3592.5	385.321		3592.5	373.041
3592.5	470.027		3592.5	458.215		3592.5	433.696		3592.5	426.672		3592.5	414.93		3592.5	392.26		3592.5	0.867665		3592.5	0.879671		3592.5	0.874952		3592.5	0.874096	0.00604867			3597.5	393.591		3597.5	418.752		3597.5	407.42		3597.5	359.025		3597.5	384.187		3597.5	370.851
3597.5	468.548		3597.5	456.71		3597.5	434.152		3597.5	425.192		3597.5	413.426		3597.5	392.717		3597.5	0.864656		3597.5	0.876481		3597.5	0.87597		3597.5	0.872369	0.00668439			3602.5	393.725		3602.5	420.348		3602.5	408.058		3602.5	359.159		3602.5	385.783		3602.5	371.489
3602.5	471.59		3602.5	460.504		3602.5	436.036		3602.5	428.235		3602.5	417.22		3602.5	394.6		3602.5	0.870843		3602.5	0.884525		3602.5	0.88017		3602.5	0.878513	0.00698955			3607.5	393.756		3607.5	421.103		3607.5	404.657		3607.5	359.191		3607.5	386.538		3607.5	368.088
3607.5	468.571		3607.5	451.64		3607.5	437.8		3607.5	425.215		3607.5	408.356		3607.5	396.364		3607.5	0.864703		3607.5	0.865732		3607.5	0.884105		3607.5	0.871513	0.0109171			3612.5	393.465		3612.5	419.074		3612.5	407.607		3612.5	358.899		3612.5	384.509		3612.5	371.038
3612.5	468.924		3612.5	460.394		3612.5	435.598		3612.5	425.569		3612.5	417.11		3612.5	394.163		3612.5	0.865421		3612.5	0.884291		3612.5	0.879195		3612.5	0.876302	0.00976175			3617.5	391.029		3617.5	415.97		3617.5	406.734		3617.5	356.464		3617.5	381.405		3617.5	370.165
3617.5	468.173		3617.5	453.726		3617.5	437.023		3617.5	424.818		3617.5	410.442		3617.5	395.588		3617.5	0.863894		3617.5	0.870154		3617.5	0.882373		3617.5	0.872141	0.00939833			3622.5	391.062		3622.5	420.51		3622.5	410.39		3622.5	356.496		3622.5	385.945		3622.5	373.821
3622.5	470.82		3622.5	456.965		3622.5	438.018		3622.5	427.464		3622.5	413.681		3622.5	396.582		3622.5	0.869276		3622.5	0.877022		3622.5	0.884591		3622.5	0.876963	0.00765786			3627.5	390.427		3627.5	414.988		3627.5	408.887		3627.5	355.861		3627.5	380.423		3627.5	372.318
3627.5	470.347		3627.5	457.919		3627.5	436.948		3627.5	426.992		3627.5	414.635		3627.5	395.512		3627.5	0.868316		3627.5	0.879044		3627.5	0.882205		3627.5	0.876522	0.00728023			3632.5	393.443		3632.5	414.83		3632.5	407.595		3632.5	358.877		3632.5	380.265		3632.5	371.026
3632.5	473.987		3632.5	454.246		3632.5	436.167		3632.5	430.632		3632.5	410.961		3632.5	394.731		3632.5	0.875717		3632.5	0.871256		3632.5	0.880464		3632.5	0.875812	0.00460441			3637.5	391.837		3637.5	417.477		3637.5	408.417		3637.5	357.272		3637.5	382.912		3637.5	371.848
3637.5	474.507		3637.5	459.88		3637.5	437.576		3637.5	431.151		3637.5	416.595		3637.5	396.14		3637.5	0.876774		3637.5	0.8832		3637.5	0.883605		3637.5	0.881193	0.00383276			3642.5	393.245		3642.5	419.181		3642.5	405.917		3642.5	358.679		3642.5	384.616		3642.5	369.348
3642.5	471.457		3642.5	458.424		3642.5	434.422		3642.5	428.102		3642.5	415.139		3642.5	392.986		3642.5	0.870573		3642.5	0.880113		3642.5	0.876571		3642.5	0.875752	0.00482251			3647.5	394.487		3647.5	420.408		3647.5	407.19		3647.5	359.921		3647.5	385.843		3647.5	370.621
3647.5	469.684		3647.5	457.231		3647.5	434.847		3647.5	426.329		3647.5	413.946		3647.5	393.411		3647.5	0.866966		3647.5	0.877585		3647.5	0.877518		3647.5	0.874023	0.00611132			3652.5	394.56		3652.5	419.759		3652.5	408.337		3652.5	359.995		3652.5	385.194		3652.5	371.768
3652.5	470.392		3652.5	459		3652.5	434.748		3652.5	427.037		3652.5	415.716		3652.5	393.312		3652.5	0.868406		3652.5	0.881336		3652.5	0.877299		3652.5	0.87568	0.00661499			3657.5	392.987		3657.5	422.058		3657.5	406.512		3657.5	358.422		3657.5	387.493		3657.5	369.943
3657.5	472.759		3657.5	460.25		3657.5	438.826		3657.5	429.404		3657.5	416.965		3657.5	397.39		3657.5	0.87322		3657.5	0.883985		3657.5	0.886393		3657.5	0.8812	0.0070144			3662.5	392.394		3662.5	420.691		3662.5	407.845		3662.5	357.828		3662.5	386.126		3662.5	371.276
3662.5	469.938		3662.5	455.351		3662.5	436.407		3662.5	426.582		3662.5	412.066		3662.5	394.972		3662.5	0.867483		3662.5	0.873599		3662.5	0.880999		3662.5	0.874027	0.00676857			3667.5	393.624		3667.5	419.033		3667.5	408.08		3667.5	359.058		3667.5	384.468		3667.5	371.511
3667.5	471.222		3667.5	457.399		3667.5	440.289		3667.5	427.867		3667.5	414.115		3667.5	398.854		3667.5	0.870095		3667.5	0.877941		3667.5	0.889658		3667.5	0.879231	0.00984542			3672.5	394.438		3672.5	415.45		3672.5	407.975		3672.5	359.872		3672.5	380.885		3672.5	371.406
3672.5	470.028		3672.5	459.549		3672.5	436.961		3672.5	426.672		3672.5	416.264		3672.5	395.525		3672.5	0.867666		3672.5	0.882499		3672.5	0.882234		3672.5	0.877466	0.00848857			3677.5	396.069		3677.5	417.933		3677.5	407.762		3677.5	361.504		3677.5	383.368		3677.5	371.193
3677.5	472.704		3677.5	459.812		3677.5	438.768		3677.5	429.349		3677.5	416.527		3677.5	397.332		3677.5	0.873108		3677.5	0.883056		3677.5	0.886265		3677.5	0.88081	0.00686034			3682.5	395.312		3682.5	420.799		3682.5	404.609		3682.5	360.747		3682.5	386.234		3682.5	368.039
3682.5	470.926		3682.5	458.661		3682.5	438.456		3682.5	427.571		3682.5	415.377		3682.5	397.02		3682.5	0.869492		3682.5	0.880618		3682.5	0.885568		3682.5	0.878559	0.0082331			3687.5	394.186		3687.5	422.517		3687.5	407.741		3687.5	359.62		3687.5	387.952		3687.5	371.172
3687.5	473.087		3687.5	463.375		3687.5	442.04		3687.5	429.732		3687.5	420.09		3687.5	400.604		3687.5	0.873888		3687.5	0.89061		3687.5	0.893563		3687.5	0.88602	0.0106104			3692.5	390.615		3692.5	421.308		3692.5	409.072		3692.5	356.05		3692.5	386.743		3692.5	372.503
3692.5	478.135		3692.5	462.199		3692.5	440.01		3692.5	434.779		3692.5	418.915		3692.5	398.574		3692.5	0.884152		3692.5	0.888118		3692.5	0.889036		3692.5	0.887102	0.0025957			3697.5	397.195		3697.5	419.945		3697.5	409.485		3697.5	362.629		3697.5	385.38		3697.5	372.916
3697.5	475.34		3697.5	459.641		3697.5	436.932		3697.5	431.985		3697.5	416.356		3697.5	395.496		3697.5	0.878469		3697.5	0.882694		3697.5	0.882169		3697.5	0.881111	0.00230243			3702.5	394.541		3702.5	420.074		3702.5	408.08		3702.5	359.976		3702.5	385.509		3702.5	371.511
3702.5	474.528		3702.5	460.979		3702.5	437.517		3702.5	431.173		3702.5	417.695		3702.5	396.082		3702.5	0.876818		3702.5	0.885532		3702.5	0.883475		3702.5	0.881942	0.0045547			3707.5	393.979		3707.5	420.586		3707.5	406.604		3707.5	359.413		3707.5	386.021		3707.5	370.034
3707.5	473.482		3707.5	460.323		3707.5	435.196		3707.5	430.127		3707.5	417.039		3707.5	393.76		3707.5	0.874691		3707.5	0.884141		3707.5	0.878297		3707.5	0.879043	0.00476906			3712.5	393.501		3712.5	418.372		3712.5	413.859		3712.5	358.935		3712.5	383.807		3712.5	377.29
3712.5	472.691		3712.5	460.587		3712.5	437.774		3712.5	429.336		3712.5	417.302		3712.5	396.339		3712.5	0.873082		3712.5	0.8847		3712.5	0.884049		3712.5	0.88061	0.00652747			3717.5	391.702		3717.5	423.655		3717.5	407.103		3717.5	357.136		3717.5	389.09		3717.5	370.534
3717.5	476.481		3717.5	458.623		3717.5	434.725		3717.5	433.126		3717.5	415.338		3717.5	393.289		3717.5	0.880789		3717.5	0.880535		3717.5	0.877247		3717.5	0.879524	0.00197568			3722.5	397.745		3722.5	418.49		3722.5	406.311		3722.5	363.179		3722.5	383.925		3722.5	369.741
3722.5	473.218		3722.5	461.725		3722.5	438.06		3722.5	429.863		3722.5	418.441		3722.5	396.625		3722.5	0.874154		3722.5	0.887113		3722.5	0.884686		3722.5	0.881984	0.00688932			3727.5	397.528		3727.5	420.061		3727.5	408.194		3727.5	362.963		3727.5	385.496		3727.5	371.625
3727.5	472.956		3727.5	459.404		3727.5	442.683		3727.5	429.601		3727.5	416.119		3727.5	401.248		3727.5	0.87362		3727.5	0.882192		3727.5	0.894998		3727.5	0.883603	0.0107587			3732.5	394.117		3732.5	420.998		3732.5	406.71		3732.5	359.552		3732.5	386.433		3732.5	370.141
3732.5	475.867		3732.5	461.763		3732.5	438.301		3732.5	432.512		3732.5	418.478		3732.5	396.865		3732.5	0.87954		3732.5	0.887192		3732.5	0.885223		3732.5	0.883985	0.00397358			3737.5	392.332		3737.5	423.738		3737.5	410.192		3737.5	357.767		3737.5	389.173		3737.5	373.623
3737.5	477.678		3737.5	459.972		3737.5	439.916		3737.5	434.323		3737.5	416.687		3737.5	398.48		3737.5	0.883223		3737.5	0.883395		3737.5	0.888825		3737.5	0.885148	0.00318545			3742.5	394.166		3742.5	419.607		3742.5	407.691		3742.5	359.6		3742.5	385.042		3742.5	371.122
3742.5	471.724		3742.5	459.343		3742.5	438.526		3742.5	428.369		3742.5	416.058		3742.5	397.09		3742.5	0.871116		3742.5	0.882062		3742.5	0.885724		3742.5	0.879634	0.00760085			3747.5	394.877		3747.5	420.145		3747.5	410.782		3747.5	360.311		3747.5	385.58		3747.5	374.212
3747.5	475.286		3747.5	458.84		3747.5	440.127		3747.5	431.93		3747.5	415.555		3747.5	398.691		3747.5	0.878358		3747.5	0.880996		3747.5	0.889296		3747.5	0.882883	0.0057082			3752.5	393.939		3752.5	419.849		3752.5	406.609		3752.5	359.373		3752.5	385.284		3752.5	370.04
3752.5	472.976		3752.5	460.157		3752.5	438.479		3752.5	429.62		3752.5	416.872		3752.5	397.043		3752.5	0.873661		3752.5	0.883788		3752.5	0.88562		3752.5	0.881023	0.00644135			3757.5	397.875		3757.5	419.529		3757.5	407.021		3757.5	363.31		3757.5	384.964		3757.5	370.452
3757.5	471.637		3757.5	458.949		3757.5	439.788		3757.5	428.282		3757.5	415.665		3757.5	398.352		3757.5	0.870938		3757.5	0.881228		3757.5	0.88854		3757.5	0.880235	0.00884252			3762.5	393.464		3762.5	419.938		3762.5	408.61		3762.5	358.898		3762.5	385.373		3762.5	372.041
3762.5	474.952		3762.5	459.221		3762.5	436.367		3762.5	431.597		3762.5	415.937		3762.5	394.931		3762.5	0.877679		3762.5	0.881804		3762.5	0.88091		3762.5	0.880131	0.00216983			3767.5	394.873		3767.5	422.491		3767.5	411.963		3767.5	360.307		3767.5	387.926		3767.5	375.394
3767.5	473.401		3767.5	459.181		3767.5	438.409		3767.5	430.045		3767.5	415.897		3767.5	396.974		3767.5	0.874525		3767.5	0.88172		3767.5	0.885465		3767.5	0.88057	0.00556016			3772.5	396.329		3772.5	419.701		3772.5	411.165		3772.5	361.764		3772.5	385.136		3772.5	374.596
3772.5	478.144		3772.5	462.672		3772.5	439.779		3772.5	434.789		3772.5	419.387		3772.5	398.343		3772.5	0.884171		3772.5	0.88912		3772.5	0.888519		3772.5	0.88727	0.00270063			3777.5	395.931		3777.5	421.216		3777.5	409.022		3777.5	361.366		3777.5	386.651		3777.5	372.453
3777.5	474.245		3777.5	460.982		3777.5	440.937		3777.5	430.89		3777.5	417.697		3777.5	399.501		3777.5	0.876241		3777.5	0.885537		3777.5	0.891102		3777.5	0.884293	0.00750787			3782.5	391.162		3782.5	417.729		3782.5	410.973		3782.5	356.596		3782.5	383.164		3782.5	374.404
3782.5	475.629		3782.5	462.055		3782.5	439.148		3782.5	432.274		3782.5	418.77		3782.5	397.712		3782.5	0.879056		3782.5	0.887812		3782.5	0.887113		3782.5	0.88466	0.00486589			3787.5	393.173		3787.5	418.015		3787.5	410.731		3787.5	358.608		3787.5	383.45		3787.5	374.162
3787.5	474.894		3787.5	464.247		3787.5	439.765		3787.5	431.538		3787.5	420.963		3787.5	398.329		3787.5	0.877561		3787.5	0.89246		3787.5	0.888488		3787.5	0.88617	0.00771551			3792.5	394.14		3792.5	419.38		3792.5	408.11		3792.5	359.574		3792.5	384.815		3792.5	371.541
3792.5	477.667		3792.5	464.472		3792.5	439.607		3792.5	434.312		3792.5	421.187		3792.5	398.171		3792.5	0.883201		3792.5	0.892935		3792.5	0.888136		3792.5	0.888091	0.00486736			3797.5	395.526		3797.5	423.561		3797.5	409.049		3797.5	360.96		3797.5	388.996		3797.5	372.48
3797.5	474.492		3797.5	462.451		3797.5	438.747		3797.5	431.137		3797.5	419.167		3797.5	397.312		3797.5	0.876744		3797.5	0.888653		3797.5	0.886219		3797.5	0.883872	0.00629184			3802.5	397.234		3802.5	419.61		3802.5	412.442		3802.5	362.668		3802.5	385.045		3802.5	375.873
3802.5	473.309		3802.5	458.817		3802.5	442.856		3802.5	429.954		3802.5	415.533		3802.5	401.42		3802.5	0.874338		3802.5	0.880947		3802.5	0.895384		3802.5	0.883556	0.0107626			3807.5	391.756		3807.5	419.044		3807.5	406.791		3807.5	357.19		3807.5	384.479		3807.5	370.222
3807.5	475.4		3807.5	462.328		3807.5	440.473		3807.5	432.044		3807.5	419.044		3807.5	399.037		3807.5	0.87859		3807.5	0.888391		3807.5	0.890067		3807.5	0.885683	0.00619978			3812.5	395.085		3812.5	419.175		3812.5	409.805		3812.5	360.52		3812.5	384.61		3812.5	373.236
3812.5	478.323		3812.5	464.86		3812.5	440.451		3812.5	434.967		3812.5	421.576		3812.5	399.015		3812.5	0.884534		3812.5	0.89376		3812.5	0.890019		3812.5	0.889438	0.00464017			3817.5	396.064		3817.5	422.251		3817.5	410.127		3817.5	361.498		3817.5	387.686		3817.5	373.558
3817.5	472.684		3817.5	462.838		3817.5	439.133		3817.5	429.328		3817.5	419.554		3817.5	397.697		3817.5	0.873067		3817.5	0.889473		3817.5	0.887079		3817.5	0.883206	0.00886221			3822.5	392.716		3822.5	419.267		3822.5	409.317		3822.5	358.151		3822.5	384.702		3822.5	372.747
3822.5	476.864		3822.5	461.269		3822.5	439.188		3822.5	433.509		3822.5	417.984		3822.5	397.753		3822.5	0.881567		3822.5	0.886146		3822.5	0.887202		3822.5	0.884972	0.00299527			3827.5	399.1		3827.5	418.251		3827.5	408.252		3827.5	364.534		3827.5	383.686		3827.5	371.683
3827.5	473.364		3827.5	461.404		3827.5	441.763		3827.5	430.009		3827.5	418.12		3827.5	400.327		3827.5	0.874451		3827.5	0.886433		3827.5	0.892945		3827.5	0.884609	0.00938106			3832.5	395.176		3832.5	422.55		3832.5	408.758		3832.5	360.611		3832.5	387.985		3832.5	372.189
3832.5	478.207		3832.5	464.567		3832.5	440.217		3832.5	434.852		3832.5	421.283		3832.5	398.781		3832.5	0.884299		3832.5	0.893139		3832.5	0.889496		3832.5	0.888978	0.0044426			3837.5	396.968		3837.5	420.442		3837.5	412.027		3837.5	362.402		3837.5	385.877		3837.5	375.458
3837.5	479.18		3837.5	464.309		3837.5	444.604		3837.5	435.825		3837.5	421.024		3837.5	403.169		3837.5	0.886278		3837.5	0.89259		3837.5	0.899283		3837.5	0.892717	0.00650364			3842.5	396.214		3842.5	422.42		3842.5	407.783		3842.5	361.649		3842.5	387.855		3842.5	371.214
3842.5	479.243		3842.5	463.074		3842.5	441.288		3842.5	435.888		3842.5	419.79		3842.5	399.852		3842.5	0.886406		3842.5	0.889973		3842.5	0.891885		3842.5	0.889421	0.00278086			3847.5	393.966		3847.5	421.78		3847.5	413.086		3847.5	359.4		3847.5	387.215		3847.5	376.517
3847.5	476.927		3847.5	464.156		3847.5	442.126		3847.5	433.572		3847.5	420.872		3847.5	400.691		3847.5	0.881695		3847.5	0.892267		3847.5	0.893756		3847.5	0.889239	0.00657569			3852.5	397.713		3852.5	420.475		3852.5	411.291		3852.5	363.147		3852.5	385.91		3852.5	374.722
3852.5	472.795		3852.5	462.976		3852.5	443.597		3852.5	429.44		3852.5	419.692		3852.5	402.161		3852.5	0.873294		3852.5	0.889766		3852.5	0.897036		3852.5	0.886699	0.0121648			3857.5	397.498		3857.5	422.386		3857.5	410.965		3857.5	362.933		3857.5	387.821		3857.5	374.396
3857.5	477.412		3857.5	465.485		3857.5	442.997		3857.5	434.056		3857.5	422.2		3857.5	401.561		3857.5	0.882681		3857.5	0.895084		3857.5	0.895698		3857.5	0.891154	0.00734431			3862.5	396.477		3862.5	422.887		3862.5	407		3862.5	361.912		3862.5	388.322		3862.5	370.431
3862.5	480.041		3862.5	465.869		3862.5	443.301		3862.5	436.685		3862.5	422.585		3862.5	401.865		3862.5	0.888027		3862.5	0.895898		3862.5	0.896376		3862.5	0.893434	0.00468834			3867.5	396.934		3867.5	420.071		3867.5	410.704		3867.5	362.368		3867.5	385.506		3867.5	374.135
3867.5	475.121		3867.5	466.363		3867.5	440.458		3867.5	431.766		3867.5	423.078		3867.5	399.022		3867.5	0.878023		3867.5	0.896944		3867.5	0.890034		3867.5	0.888334	0.00957456			3872.5	396.161		3872.5	423.156		3872.5	408.256		3872.5	361.596		3872.5	388.591		3872.5	371.687
3872.5	477.039		3872.5	464.254		3872.5	442.367		3872.5	433.684		3872.5	420.969		3872.5	400.931		3872.5	0.881924		3872.5	0.892473		3872.5	0.894293		3872.5	0.889563	0.00667816			3877.5	393.557		3877.5	422.661		3877.5	404.94		3877.5	358.991		3877.5	388.096		3877.5	368.371
3877.5	478.067		3877.5	464.602		3877.5	442.411		3877.5	434.711		3877.5	421.317		3877.5	400.976		3877.5	0.884013		3877.5	0.893212		3877.5	0.894391		3877.5	0.890539	0.00568197			3882.5	393.366		3882.5	419.087		3882.5	408.081		3882.5	358.801		3882.5	384.522		3882.5	371.512
3882.5	475.879		3882.5	466.198		3882.5	443.11		3882.5	432.524		3882.5	422.914		3882.5	401.674		3882.5	0.879565		3882.5	0.896596		3882.5	0.89595		3882.5	0.890704	0.00965147			3887.5	395.926		3887.5	420.965		3887.5	408.838		3887.5	361.36		3887.5	386.4		3887.5	372.269
3887.5	479.99		3887.5	464.687		3887.5	441.867		3887.5	436.635		3887.5	421.403		3887.5	400.432		3887.5	0.887925		3887.5	0.893393		3887.5	0.893178		3887.5	0.891499	0.00309704			3892.5	398.533		3892.5	419.449		3892.5	409.788		3892.5	363.967		3892.5	384.884		3892.5	373.219
3892.5	480.869		3892.5	463.561		3892.5	444.219		3892.5	437.514		3892.5	420.277		3892.5	402.783		3892.5	0.889712		3892.5	0.891006		3892.5	0.898423		3892.5	0.893047	0.00470047			3897.5	394.491		3897.5	424.23		3897.5	406.293		3897.5	359.925		3897.5	389.665		3897.5	369.723
3897.5	475.528		3897.5	461.747		3897.5	442.644		3897.5	432.173		3897.5	418.463		3897.5	401.209		3897.5	0.878851		3897.5	0.88716		3897.5	0.894911		3897.5	0.886974	0.0080317			3902.5	395.141		3902.5	418.456		3902.5	407.278		3902.5	360.575		3902.5	383.891		3902.5	370.709
3902.5	477.769		3902.5	465.697		3902.5	444.051		3902.5	434.413		3902.5	422.412		3902.5	402.616		3902.5	0.883407		3902.5	0.895532		3902.5	0.898049		3902.5	0.89233	0.00782894			3907.5	397.293		3907.5	421.576		3907.5	409.592		3907.5	362.728		3907.5	387.011		3907.5	373.023
3907.5	477.217		3907.5	462.975		3907.5	442.149		3907.5	433.862		3907.5	419.69		3907.5	400.713		3907.5	0.882285		3907.5	0.889762		3907.5	0.893807		3907.5	0.888618	0.00584534			3912.5	395.453		3912.5	422.09		3912.5	409.658		3912.5	360.887		3912.5	387.525		3912.5	373.089
3912.5	481.057		3912.5	468.287		3912.5	444.134		3912.5	437.701		3912.5	425.003		3912.5	402.698		3912.5	0.890094		3912.5	0.901025		3912.5	0.898234		3912.5	0.896451	0.00567955			3917.5	395.723		3917.5	421.496		3917.5	407.733		3917.5	361.157		3917.5	386.931		3917.5	371.164
3917.5	476.449		3917.5	463.939		3917.5	441.552		3917.5	433.094		3917.5	420.655		3917.5	400.117		3917.5	0.880724		3917.5	0.891807		3917.5	0.892476		3917.5	0.888336	0.00660001			3922.5	398.618		3922.5	421.385		3922.5	408.303		3922.5	364.053		3922.5	386.82		3922.5	371.734
3922.5	482.657		3922.5	465.886		3922.5	441.587		3922.5	439.302		3922.5	422.602		3922.5	400.151		3922.5	0.893348		3922.5	0.895935		3922.5	0.892553		3922.5	0.893945	0.00176843			3927.5	397.681		3927.5	425.031		3927.5	408.531		3927.5	363.115		3927.5	390.466		3927.5	371.962
3927.5	478.659		3927.5	466.227		3927.5	442.017		3927.5	435.303		3927.5	422.942		3927.5	400.581		3927.5	0.885217		3927.5	0.896657		3927.5	0.893512		3927.5	0.891795	0.00591004			3932.5	394.098		3932.5	422.134		3932.5	413.226		3932.5	359.532		3932.5	387.569		3932.5	376.656
3932.5	481.67		3932.5	464.211		3932.5	443.797		3932.5	438.315		3932.5	420.927		3932.5	402.362		3932.5	0.891341		3932.5	0.892383		3932.5	0.897483		3932.5	0.893736	0.00328691			3937.5	396.653		3937.5	424.716		3937.5	412.359		3937.5	362.088		3937.5	390.151		3937.5	375.79
3937.5	481.604		3937.5	465.058		3937.5	448.919		3937.5	438.248		3937.5	421.773		3937.5	407.483		3937.5	0.891206		3937.5	0.894178		3937.5	0.908907		3937.5	0.898097	0.00947885			3942.5	394.547		3942.5	421.535		3942.5	413.118		3942.5	359.981		3942.5	386.97		3942.5	376.549
3942.5	475.728		3942.5	469.522		3942.5	446.66		3942.5	432.372		3942.5	426.237		3942.5	405.224		3942.5	0.879257		3942.5	0.903642		3942.5	0.903867		3942.5	0.895589	0.0141441			3947.5	399.927		3947.5	423.689		3947.5	410.367		3947.5	365.361		3947.5	389.124		3947.5	373.797
3947.5	483.391		3947.5	465.685		3947.5	443.899		3947.5	440.036		3947.5	422.4		3947.5	402.463		3947.5	0.894841		3947.5	0.895508		3947.5	0.89771		3947.5	0.89602	0.00150146			3952.5	399.243		3952.5	421.834		3952.5	410.726		3952.5	364.678		3952.5	387.269		3952.5	374.157
3952.5	479.157		3952.5	467.722		3952.5	445.999		3952.5	435.802		3952.5	424.438		3952.5	404.564		3952.5	0.886231		3952.5	0.899827		3952.5	0.902395		3952.5	0.896151	0.00868612			3957.5	394.532		3957.5	422.638		3957.5	410.92		3957.5	359.966		3957.5	388.073		3957.5	374.351
3957.5	483.407		3957.5	465.273		3957.5	443.008		3957.5	440.052		3957.5	421.988		3957.5	401.572		3957.5	0.894873		3957.5	0.894634		3957.5	0.895722		3957.5	0.895076	0.00057148			3962.5	397.641		3962.5	423.913		3962.5	409.457		3962.5	363.075		3962.5	389.348		3962.5	372.888
3962.5	481.298		3962.5	469.316		3962.5	440.209		3962.5	437.943		3962.5	426.031		3962.5	398.773		3962.5	0.890585		3962.5	0.903206		3962.5	0.889479		3962.5	0.894423	0.00762591			3967.5	397.481		3967.5	424.408		3967.5	410.464		3967.5	362.915		3967.5	389.843		3967.5	373.895
3967.5	478.137		3967.5	464.09		3967.5	442.964		3967.5	434.782		3967.5	420.805		3967.5	401.529		3967.5	0.884156		3967.5	0.892126		3967.5	0.895625		3967.5	0.890636	0.00587796			3972.5	392.906		3972.5	421.424		3972.5	414.21		3972.5	358.34		3972.5	386.859		3972.5	377.641
3972.5	478.574		3972.5	465.002		3972.5	441.106		3972.5	435.218		3972.5	421.718		3972.5	399.67		3972.5	0.885044		3972.5	0.89406		3972.5	0.891479		3972.5	0.890194	0.0046433			3977.5	398.64		3977.5	421.247		3977.5	410.655		3977.5	364.075		3977.5	386.682		3977.5	374.086
3977.5	480.59		3977.5	468.85		3977.5	444.264		3977.5	437.234		3977.5	425.566		3977.5	402.828		3977.5	0.889144		3977.5	0.902218		3977.5	0.898524		3977.5	0.896629	0.0067399			3982.5	400.686		3982.5	421.809		3982.5	407.347		3982.5	366.12		3982.5	387.244		3982.5	370.778
3982.5	480.615		3982.5	468.002		3982.5	447.458		3982.5	437.26		3982.5	424.717		3982.5	406.022		3982.5	0.889195		3982.5	0.900419		3982.5	0.905649		3982.5	0.898421	0.00840676			3987.5	393.694		3987.5	422.502		3987.5	412.323		3987.5	359.129		3987.5	387.937		3987.5	375.754
3987.5	482.316		3987.5	470.738		3987.5	444.81		3987.5	438.961		3987.5	427.454		3987.5	403.374		3987.5	0.892655		3987.5	0.906221		3987.5	0.899742		3987.5	0.899539	0.00678561			3992.5	395.813		3992.5	422.523		3992.5	411.067		3992.5	361.247		3992.5	387.958		3992.5	374.498
3992.5	479.972		3992.5	468.046		3992.5	448.449		3992.5	436.617		3992.5	424.761		3992.5	407.013		3992.5	0.887888		3992.5	0.900512		3992.5	0.907859		3992.5	0.898753	0.0101009			3997.5	397.239		3997.5	422.58		3997.5	413.844		3997.5	362.673		3997.5	388.015		3997.5	377.275
3997.5	479.499		3997.5	466.475		3997.5	450.013		3997.5	436.144		3997.5	423.19		3997.5	408.578		3997.5	0.886927		3997.5	0.897182		3997.5	0.911348		3997.5	0.898486	0.0122629			4002.5	396.597		4002.5	425.363		4002.5	411.921		4002.5	362.031		4002.5	390.798		4002.5	375.352
4002.5	481.999		4002.5	467.131		4002.5	444.753		4002.5	438.644		4002.5	423.847		4002.5	403.317		4002.5	0.89201		4002.5	0.898574		4002.5	0.899614		4002.5	0.896733	0.00412297			4007.5	395.7		4007.5	420.642		4007.5	413.166		4007.5	361.135		4007.5	386.077		4007.5	376.597
4007.5	485.313		4007.5	469.11		4007.5	445.608		4007.5	441.958		4007.5	425.825		4007.5	404.172		4007.5	0.898749		4007.5	0.902769		4007.5	0.901522		4007.5	0.901013	0.00205784			4012.5	396.567		4012.5	425.325		4012.5	408.397		4012.5	362.002		4012.5	390.76		4012.5	371.828
4012.5	479.483		4012.5	470.771		4012.5	447.471		4012.5	436.127		4012.5	427.486		4012.5	406.035		4012.5	0.886893		4012.5	0.906289		4012.5	0.905676		4012.5	0.89962	0.0110259			4017.5	399.773		4017.5	420.922		4017.5	409.14		4017.5	365.208		4017.5	386.357		4017.5	372.571
4017.5	483.65		4017.5	468.361		4017.5	445.861		4017.5	440.295		4017.5	425.076		4017.5	404.425		4017.5	0.895368		4017.5	0.901181		4017.5	0.902086		4017.5	0.899545	0.00364546			4022.5	399.774		4022.5	425.571		4022.5	410.105		4022.5	365.208		4022.5	391.006		4022.5	373.536
4022.5	483.492		4022.5	464.586		4022.5	446.644		4022.5	440.137		4022.5	421.301		4022.5	405.208		4022.5	0.895047		4022.5	0.893178		4022.5	0.903832		4022.5	0.897352	0.00568867			4027.5	400.016		4027.5	423.797		4027.5	412.144		4027.5	365.451		4027.5	389.232		4027.5	375.575
4027.5	484.721		4027.5	469.968		4027.5	446.297		4027.5	441.366		4027.5	426.683		4027.5	404.861		4027.5	0.897546		4027.5	0.904587		4027.5	0.903058		4027.5	0.90173	0.00370351			4032.5	397.698		4032.5	423.218		4032.5	407.884		4032.5	363.132		4032.5	388.653		4032.5	371.314
4032.5	485.319		4032.5	467.952		4032.5	445.314		4032.5	441.963		4032.5	424.667		4032.5	403.878		4032.5	0.898761		4032.5	0.900313		4032.5	0.900866		4032.5	0.89998	0.00109158			4037.5	398.042		4037.5	423.035		4037.5	410.134		4037.5	363.477		4037.5	388.47		4037.5	373.564
4037.5	484.136		4037.5	467.549		4037.5	446.855		4037.5	440.781		4037.5	424.264		4037.5	405.419		4037.5	0.896356		4037.5	0.899459		4037.5	0.904302		4037.5	0.900039	0.00400471			4042.5	400.828		4042.5	422.606		4042.5	410.898		4042.5	366.263		4042.5	388.041		4042.5	374.329
4042.5	480.627		4042.5	466.679		4042.5	443.527		4042.5	437.272		4042.5	423.394		4042.5	402.092		4042.5	0.88922		4042.5	0.897615		4042.5	0.896881		4042.5	0.894572	0.00464955			4047.5	398.458		4047.5	420.057		4047.5	410.136		4047.5	363.893		4047.5	385.492		4047.5	373.567
4047.5	482.264		4047.5	470.976		4047.5	444.626		4047.5	438.908		4047.5	427.692		4047.5	403.19		4047.5	0.892548		4047.5	0.906726		4047.5	0.89933		4047.5	0.899535	0.00709125			4052.5	395.523		4052.5	422.166		4052.5	409.966		4052.5	360.958		4052.5	387.601		4052.5	373.397
4052.5	482.838		4052.5	468.052		4052.5	444.939		4052.5	439.482		4052.5	424.768		4052.5	403.503		4052.5	0.893715		4052.5	0.900527		4052.5	0.900029		4052.5	0.89809	0.00379713			4057.5	398.826		4057.5	425.084		4057.5	411.83		4057.5	364.26		4057.5	390.519		4057.5	375.261
4057.5	482.794		4057.5	469.704		4057.5	445.059		4057.5	439.439		4057.5	426.419		4057.5	403.623		4057.5	0.893628		4057.5	0.904028		4057.5	0.900298		4057.5	0.899318	0.00526893			4062.5	398.168		4062.5	424.564		4062.5	410.081		4062.5	363.602		4062.5	389.999		4062.5	373.512
4062.5	482.287		4062.5	470.822		4062.5	443.231		4062.5	438.932		4062.5	427.537		4062.5	401.795		4062.5	0.892596		4062.5	0.906398		4062.5	0.896219		4062.5	0.898404	0.00715564			4067.5	399.09		4067.5	423.908		4067.5	407.73		4067.5	364.524		4067.5	389.343		4067.5	371.161
4067.5	484.344		4067.5	470.574		4067.5	448.522		4067.5	440.989		4067.5	427.29		4067.5	407.087		4067.5	0.896778		4067.5	0.905874		4067.5	0.908022		4067.5	0.903558	0.00596895			4072.5	394.796		4072.5	424.803		4072.5	410.736		4072.5	360.23		4072.5	390.238		4072.5	374.167
4072.5	481.376		4072.5	470.267		4072.5	447.411		4072.5	438.021		4072.5	426.982		4072.5	405.975		4072.5	0.890744		4072.5	0.905222		4072.5	0.905543		4072.5	0.900503	0.0084532			4077.5	398.903		4077.5	422.638		4077.5	410.273		4077.5	364.338		4077.5	388.073		4077.5	373.704
4077.5	481.636		4077.5	471.158		4077.5	445.033		4077.5	438.28		4077.5	427.873		4077.5	403.597		4077.5	0.891271		4077.5	0.90711		4077.5	0.900238		4077.5	0.89954	0.00794254			4082.5	398.352		4082.5	424.669		4082.5	414.342		4082.5	363.786		4082.5	390.104		4082.5	377.773
4082.5	486.072		4082.5	469.633		4082.5	445.748		4082.5	442.717		4082.5	426.348		4082.5	404.312		4082.5	0.900292		4082.5	0.903877		4082.5	0.901833		4082.5	0.902001	0.00179839			4087.5	398.925		4087.5	426.067		4087.5	411.654		4087.5	364.36		4087.5	391.502		4087.5	375.085
4087.5	479.796		4087.5	470.808		4087.5	449.146		4087.5	436.441		4087.5	427.523		4087.5	407.71		4087.5	0.88753		4087.5	0.906369		4087.5	0.909413		4087.5	0.901104	0.0118535			4092.5	399.629		4092.5	423.795		4092.5	408.818		4092.5	365.063		4092.5	389.23		4092.5	372.249
4092.5	485.486		4092.5	472.235		4092.5	446.754		4092.5	442.13		4092.5	428.95		4092.5	405.318		4092.5	0.8991		4092.5	0.909393		4092.5	0.904077		4092.5	0.90419	0.00514755			4097.5	394.705		4097.5	422.77		4097.5	410.925		4097.5	360.14		4097.5	388.205		4097.5	374.356
4097.5	486.599		4097.5	469.451		4097.5	448.388		4097.5	443.243		4097.5	426.166		4097.5	406.952		4097.5	0.901364		4097.5	0.903492		4097.5	0.907723		4097.5	0.904193	0.00323718			4102.5	398.501		4102.5	424.012		4102.5	412.677		4102.5	363.935		4102.5	389.447		4102.5	376.108
4102.5	484.394		4102.5	470.183		4102.5	446.545		4102.5	441.039		4102.5	426.899		4102.5	405.11		4102.5	0.89688		4102.5	0.905045		4102.5	0.903612		4102.5	0.901846	0.00435933			4107.5	401.25		4107.5	420.714		4107.5	411.071		4107.5	366.684		4107.5	386.149		4107.5	374.502
4107.5	483.674		4107.5	468.637		4107.5	446.648		4107.5	440.318		4107.5	425.353		4107.5	405.212		4107.5	0.895415		4107.5	0.901767		4107.5	0.903842		4107.5	0.900341	0.00439043			4112.5	396.034		4112.5	424.986		4112.5	411.599		4112.5	361.469		4112.5	390.421		4112.5	375.03
4112.5	484.553		4112.5	467.843		4112.5	447.736		4112.5	441.197		4112.5	424.559		4112.5	406.301		4112.5	0.897203		4112.5	0.900084		4112.5	0.906269		4112.5	0.901185	0.00463222			4117.5	397.633		4117.5	425.452		4117.5	412.77		4117.5	363.067		4117.5	390.887		4117.5	376.201
4117.5	485.955		4117.5	469.825		4117.5	448.513		4117.5	442.599		4117.5	426.54		4117.5	407.077		4117.5	0.900054		4117.5	0.904285		4117.5	0.908001		4117.5	0.904113	0.00397621			4122.5	398.228		4122.5	424.135		4122.5	409.704		4122.5	363.662		4122.5	389.57		4122.5	373.135
4122.5	486.175		4122.5	470.114		4122.5	446.654		4122.5	442.819		4122.5	426.83		4122.5	405.218		4122.5	0.900502		4122.5	0.904898		4122.5	0.903855		4122.5	0.903085	0.00229716			4127.5	398.997		4127.5	422.9		4127.5	414.964		4127.5	364.431		4127.5	388.335		4127.5	378.395
4127.5	484.123		4127.5	470.162		4127.5	452.987		4127.5	440.768		4127.5	426.877		4127.5	411.551		4127.5	0.89633		4127.5	0.904999		4127.5	0.91798		4127.5	0.906436	0.0108964			4132.5	400.264		4132.5	423.75		4132.5	411.104		4132.5	365.699		4132.5	389.185		4132.5	374.535
4132.5	486.078		4132.5	470.747		4132.5	448.18		4132.5	442.723		4132.5	427.463		4132.5	406.744		4132.5	0.900306		4132.5	0.90624		4132.5	0.907258		4132.5	0.904601	0.0037549			4137.5	399.498		4137.5	424.996		4137.5	409.086		4137.5	364.933		4137.5	390.431		4137.5	372.517
4137.5	485.759		4137.5	468.639		4137.5	445.078		4137.5	442.404		4137.5	425.354		4137.5	403.643		4137.5	0.899657		4137.5	0.90177		4137.5	0.90034		4137.5	0.900589	0.00107842			4142.5	395.544		4142.5	420.875		4142.5	412.807		4142.5	360.978		4142.5	386.31		4142.5	376.238
4142.5	485.195		4142.5	474.588		4142.5	448.427		4142.5	441.84		4142.5	431.303		4142.5	406.991		4142.5	0.898509		4142.5	0.914382		4142.5	0.907809		4142.5	0.9069	0.00797568			4147.5	402.241		4147.5	423.215		4147.5	412.201		4147.5	367.675		4147.5	388.65		4147.5	375.632
4147.5	482.79		4147.5	475.883		4147.5	446.996		4147.5	439.434		4147.5	432.598		4147.5	405.56		4147.5	0.893618		4147.5	0.917128		4147.5	0.904618		4147.5	0.905121	0.011763			4152.5	396.863		4152.5	424.295		4152.5	409.439		4152.5	362.297		4152.5	389.73		4152.5	372.87
4152.5	486.714		4152.5	468.378		4152.5	445.041		4152.5	443.359		4152.5	425.093		4152.5	403.605		4152.5	0.901598		4152.5	0.901217		4152.5	0.900256		4152.5	0.901024	0.00069162			4157.5	402.235		4157.5	422.041		4157.5	412.506		4157.5	367.67		4157.5	387.476		4157.5	375.937
4157.5	483.554		4157.5	469.953		4157.5	447.347		4157.5	440.198		4157.5	426.668		4157.5	405.911		4157.5	0.895171		4157.5	0.904555		4157.5	0.905401		4157.5	0.901709	0.00567773			4162.5	398.011		4162.5	422.731		4162.5	415.077		4162.5	363.445		4162.5	388.166		4162.5	378.508
4162.5	487.366		4162.5	471.23		4162.5	446.451		4162.5	444.01		4162.5	427.945		4162.5	405.015		4162.5	0.902923		4162.5	0.907263		4162.5	0.903402		4162.5	0.904529	0.00237917			4167.5	400.389		4167.5	424.375		4167.5	413.343		4167.5	365.823		4167.5	389.81		4167.5	376.774
4167.5	486.135		4167.5	472.484		4167.5	446.645		4167.5	442.78		4167.5	429.199		4167.5	405.209		4167.5	0.900421		4167.5	0.909922		4167.5	0.903834		4167.5	0.904726	0.00481269			4172.5	400.872		4172.5	427.097		4172.5	409.932		4172.5	366.306		4172.5	392.532		4172.5	373.363
4172.5	485.886		4172.5	475.453		4172.5	447.967		4172.5	442.531		4172.5	432.168		4172.5	406.531		4172.5	0.899914		4172.5	0.916216		4172.5	0.906783		4172.5	0.907638	0.00818464			4177.5	397.872		4177.5	427.83		4177.5	410.352		4177.5	363.306		4177.5	393.265		4177.5	373.783
4177.5	489.949		4177.5	469.61		4177.5	452.473		4177.5	446.594		4177.5	426.325		4177.5	411.037		4177.5	0.908177		4177.5	0.903829		4177.5	0.916835		4177.5	0.909614	0.00662069			4182.5	400.719		4182.5	424.355		4182.5	410.501		4182.5	366.153		4182.5	389.79		4182.5	373.932
4182.5	483.889		4182.5	471.832		4182.5	449.954		4182.5	440.533		4182.5	428.548		4182.5	408.518		4182.5	0.895853		4182.5	0.90854		4182.5	0.911215		4182.5	0.905203	0.00820683			4187.5	399.461		4187.5	421.221		4187.5	412.225		4187.5	364.895		4187.5	386.656		4187.5	375.656
4187.5	485.389		4187.5	470.023		4187.5	450.245		4187.5	442.034		4187.5	426.739		4187.5	408.809		4187.5	0.898904		4187.5	0.904705		4187.5	0.911865		4187.5	0.905158	0.00649214			4192.5	398.654		4192.5	424.663		4192.5	410.947		4192.5	364.089		4192.5	390.098		4192.5	374.378
4192.5	487.279		4192.5	471.6		4192.5	448.689		4192.5	443.923		4192.5	428.316		4192.5	407.253		4192.5	0.902747		4192.5	0.908048		4192.5	0.908394		4192.5	0.906396	0.00316557			4197.5	400.871		4197.5	423.077		4197.5	408.832		4197.5	366.306		4197.5	388.512		4197.5	372.263
4197.5	488.066		4197.5	471.254		4197.5	448.651		4197.5	444.711		4197.5	427.969		4197.5	407.215		4197.5	0.904348		4197.5	0.907314		4197.5	0.90831		4197.5	0.906657	0.002061			4202.5	398.561		4202.5	421.662		4202.5	410.954		4202.5	363.996		4202.5	387.097		4202.5	374.385
4202.5	488.224		4202.5	472.025		4202.5	448.551		4202.5	444.869		4202.5	428.74		4202.5	407.115		4202.5	0.904669		4202.5	0.908949		4202.5	0.908086		4202.5	0.907235	0.00226344			4207.5	397.265		4207.5	427.24		4207.5	410.825		4207.5	362.699		4207.5	392.675		4207.5	374.256
4207.5	483.993		4207.5	471.392		4207.5	448.655		4207.5	440.638		4207.5	428.108		4207.5	407.219		4207.5	0.896065		4207.5	0.907608		4207.5	0.908318		4207.5	0.903997	0.0068782			4212.5	398.798		4212.5	422.765		4212.5	411.978		4212.5	364.233		4212.5	388.2		4212.5	375.409
4212.5	485.458		4212.5	471.947		4212.5	449.492		4212.5	442.103		4212.5	428.662		4212.5	408.056		4212.5	0.899044		4212.5	0.908783		4212.5	0.910184		4212.5	0.906004	0.00606786			4217.5	397.922		4217.5	425.995		4217.5	411.413		4217.5	363.356		4217.5	391.43		4217.5	374.844
4217.5	487.738		4217.5	477.927		4217.5	451.429		4217.5	444.382		4217.5	434.643		4217.5	409.993		4217.5	0.90368		4217.5	0.921462		4217.5	0.914505		4217.5	0.913216	0.00896102			4222.5	395.602		4222.5	422.754		4222.5	413.965		4222.5	361.036		4222.5	388.189		4222.5	377.396
4222.5	487.269		4222.5	473.583		4222.5	448.239		4222.5	443.913		4222.5	430.298		4222.5	406.803		4222.5	0.902726		4222.5	0.912252		4222.5	0.90739		4222.5	0.907456	0.00476321			4227.5	399.418		4227.5	423.954		4227.5	413.316		4227.5	364.852		4227.5	389.389		4227.5	376.747
4227.5	489.157		4227.5	474.102		4227.5	449.557		4227.5	445.802		4227.5	430.818		4227.5	408.121		4227.5	0.906566		4227.5	0.913353		4227.5	0.91033		4227.5	0.910083	0.0033999			4232.5	400.119		4232.5	423.816		4232.5	411.561		4232.5	365.553		4232.5	389.251		4232.5	374.992
4232.5	485.878		4232.5	476.138		4232.5	445.829		4232.5	442.523		4232.5	432.854		4232.5	404.394		4232.5	0.899898		4232.5	0.917669		4232.5	0.902016		4232.5	0.906528	0.00970649			4237.5	398.43		4237.5	424.779		4237.5	411.297		4237.5	363.864		4237.5	390.214		4237.5	374.728
4237.5	487.464		4237.5	473.202		4237.5	448.394		4237.5	444.108		4237.5	429.917		4237.5	406.958		4237.5	0.903123		4237.5	0.911443		4237.5	0.907735		4237.5	0.907434	0.0041686			4242.5	400.088		4242.5	422.374		4242.5	411.893		4242.5	365.522		4242.5	387.809		4242.5	375.324
4242.5	490.556		4242.5	469.869		4242.5	447.392		4242.5	447.201		4242.5	426.584		4242.5	405.956		4242.5	0.909411		4242.5	0.904377		4242.5	0.9055		4242.5	0.906429	0.00264246			4247.5	402.415		4247.5	427.834		4247.5	410.778		4247.5	367.85		4247.5	393.269		4247.5	374.209
4247.5	484.995		4247.5	473.802		4247.5	447.921		4247.5	441.639		4247.5	430.518		4247.5	406.485		4247.5	0.898102		4247.5	0.912717		4247.5	0.90668		4247.5	0.905833	0.00734453			4252.5	400.531		4252.5	427.718		4252.5	412.11		4252.5	365.965		4252.5	393.153		4252.5	375.541
4252.5	488.887		4252.5	475.86		4252.5	451.176		4252.5	445.532		4252.5	432.576		4252.5	409.741		4252.5	0.906018		4252.5	0.91708		4252.5	0.913942		4252.5	0.912347	0.00570089			4257.5	398.501		4257.5	423.554		4257.5	415.832		4257.5	363.935		4257.5	388.989		4257.5	379.263
4257.5	488.844		4257.5	474.18		4257.5	449.117		4257.5	445.489		4257.5	430.896		4257.5	407.681		4257.5	0.90593		4257.5	0.913518		4257.5	0.909348		4257.5	0.909599	0.00380021			4262.5	401.918		4262.5	423.792		4262.5	410.632		4262.5	367.352		4262.5	389.227		4262.5	374.063
4262.5	488.487		4262.5	476.443		4262.5	446.8		4262.5	445.132		4262.5	433.159		4262.5	405.364		4262.5	0.905204		4262.5	0.918315		4262.5	0.904181		4262.5	0.909233	0.00788193			4267.5	396.242		4267.5	424.201		4267.5	411.671		4267.5	361.676		4267.5	389.636		4267.5	375.102
4267.5	488.795		4267.5	472.248		4267.5	452.65		4267.5	445.44		4267.5	428.963		4267.5	411.214		4267.5	0.90583		4267.5	0.909421		4267.5	0.917229		4267.5	0.910827	0.00582831			4272.5	403.288		4272.5	428.417		4272.5	412.901		4272.5	368.723		4272.5	393.852		4272.5	376.332
4272.5	489.83		4272.5	473.797		4272.5	450.872		4272.5	446.474		4272.5	430.512		4272.5	409.436		4272.5	0.907934		4272.5	0.912705		4272.5	0.913263		4272.5	0.911301	0.0029288			4277.5	399.268		4277.5	423.967		4277.5	414.349		4277.5	364.702		4277.5	389.402		4277.5	377.78
4277.5	488.458		4277.5	473.781		4277.5	447.908		4277.5	445.103		4277.5	430.497		4277.5	406.472		4277.5	0.905145		4277.5	0.912673		4277.5	0.906651		4277.5	0.908156	0.00398321			4282.5	400.892		4282.5	424.638		4282.5	413.132		4282.5	366.327		4282.5	390.073		4282.5	376.563
4282.5	489.55		4282.5	475.301		4282.5	453.257		4282.5	446.195		4282.5	432.017		4282.5	411.821		4282.5	0.907366		4282.5	0.915895		4282.5	0.918583		4282.5	0.913948	0.00585665			4287.5	397.23		4287.5	424.88		4287.5	413.154		4287.5	362.665		4287.5	390.315		4287.5	376.585
4287.5	489.275		4287.5	475.083		4287.5	446.981		4287.5	445.92		4287.5	431.799		4287.5	405.546		4287.5	0.906807		4287.5	0.915432		4287.5	0.904585		4287.5	0.908941	0.00572988			4292.5	399.729		4292.5	421.027		4292.5	411.005		4292.5	365.164		4292.5	386.462		4292.5	374.436
4292.5	488.728		4292.5	474.369		4292.5	451.473		4292.5	445.373		4292.5	431.085		4292.5	410.037		4292.5	0.905694		4292.5	0.913919		4292.5	0.914604		4292.5	0.911405	0.00495817			4297.5	400.178		4297.5	424.266		4297.5	413.417		4297.5	365.612		4297.5	389.701		4297.5	376.848
4297.5	485.29		4297.5	473.183		4297.5	446.095		4297.5	441.934		4297.5	429.899		4297.5	404.659		4297.5	0.898702		4297.5	0.911404		4297.5	0.902608		4297.5	0.904238	0.00650608			4302.5	399.442		4302.5	422.269		4302.5	410.306		4302.5	364.876		4302.5	387.704		4302.5	373.736
4302.5	487.867		4302.5	473.947		4302.5	447.67		4302.5	444.512		4302.5	430.662		4302.5	406.235		4302.5	0.903943		4302.5	0.913023		4302.5	0.906122		4302.5	0.907696	0.00474047			4307.5	396.689		4307.5	423.992		4307.5	412.32		4307.5	362.123		4307.5	389.427		4307.5	375.751
4307.5	490.364		4307.5	476.197		4307.5	457.348		4307.5	447.009		4307.5	432.913		4307.5	415.912		4307.5	0.909021		4307.5	0.917794		4307.5	0.927708		4307.5	0.918174	0.00934906			4312.5	402.504		4312.5	424.812		4312.5	411.526		4312.5	367.938		4312.5	390.247		4312.5	374.957
4312.5	488.119		4312.5	472.826		4312.5	450.428		4312.5	444.763		4312.5	429.541		4312.5	408.992		4312.5	0.904455		4312.5	0.910647		4312.5	0.912273		4312.5	0.909125	0.0041254			4317.5	401.434		4317.5	425.375		4317.5	408.376		4317.5	366.868		4317.5	390.81		4317.5	371.806
4317.5	487.523		4317.5	475.258		4317.5	448.749		4317.5	444.167		4317.5	431.974		4317.5	407.313		4317.5	0.903243		4317.5	0.915804		4317.5	0.908528		4317.5	0.909191	0.0063067			4322.5	399.798		4322.5	421.863		4322.5	410.955		4322.5	365.233		4322.5	387.298		4322.5	374.386
4322.5	487.185		4322.5	474.709		4322.5	450.233		4322.5	443.83		4322.5	431.425		4322.5	408.797		4322.5	0.902556		4322.5	0.91464		4322.5	0.911838		4322.5	0.909678	0.00632499			4327.5	400.337		4327.5	425.524		4327.5	413.907		4327.5	365.772		4327.5	390.959		4327.5	377.338
4327.5	491.681		4327.5	475.309		4327.5	454.324		4327.5	448.326		4327.5	432.024		4327.5	412.888		4327.5	0.911699		4327.5	0.915911		4327.5	0.920962		4327.5	0.916191	0.0046381			4332.5	399.747		4332.5	423.341		4332.5	411.978		4332.5	365.182		4332.5	388.776		4332.5	375.409
4332.5	489.72		4332.5	471.413		4332.5	451.182		4332.5	446.365		4332.5	428.129		4332.5	409.746		4332.5	0.907712		4332.5	0.907652		4332.5	0.913955		4332.5	0.909773	0.00362192			4337.5	399.698		4337.5	424.932		4337.5	411.175		4337.5	365.132		4337.5	390.368		4337.5	374.606
4337.5	490.611		4337.5	470.735		4337.5	450.95		4337.5	447.256		4337.5	427.45		4337.5	409.514		4337.5	0.909524		4337.5	0.906214		4337.5	0.913438		4337.5	0.909725	0.00361623			4342.5	403.718		4342.5	423.789		4342.5	411.189		4342.5	369.152		4342.5	389.224		4342.5	374.619
4342.5	492.607		4342.5	476.408		4342.5	451.191		4342.5	449.252		4342.5	433.123		4342.5	409.755		4342.5	0.913582		4342.5	0.918241		4342.5	0.913974		4342.5	0.915266	0.00258396			4347.5	399.749		4347.5	427.585		4347.5	409.895		4347.5	365.184		4347.5	393.02		4347.5	373.326
4347.5	491.972		4347.5	474.243		4347.5	454.101		4347.5	448.617		4347.5	430.958		4347.5	412.665		4347.5	0.912291		4347.5	0.913651		4347.5	0.920465		4347.5	0.915469	0.00437993			4352.5	399.111		4352.5	422.1		4352.5	411.894		4352.5	364.545		4352.5	387.535		4352.5	375.325
4352.5	487.975		4352.5	471.143		4352.5	450.234		4352.5	444.619		4352.5	427.859		4352.5	408.798		4352.5	0.904162		4352.5	0.907079		4352.5	0.91184		4352.5	0.907694	0.00387549			4357.5	401.047		4357.5	422.33		4357.5	410.993		4357.5	366.482		4357.5	387.765		4357.5	374.424
4357.5	488.472		4357.5	480.49		4357.5	450.266		4357.5	445.117		4357.5	437.205		4357.5	408.83		4357.5	0.905173		4357.5	0.926894		4357.5	0.911911		4357.5	0.91466	0.0111184			4362.5	400.586		4362.5	423.782		4362.5	411.322		4362.5	366.02		4362.5	389.217		4362.5	374.753
4362.5	487.123		4362.5	472.093		4362.5	451.454		4362.5	443.767		4362.5	428.809		4362.5	410.018		4362.5	0.902429		4362.5	0.909093		4362.5	0.914562		4362.5	0.908695	0.00607591			4367.5	401.769		4367.5	422.81		4367.5	410.34		4367.5	367.203		4367.5	388.245		4367.5	373.771
4367.5	487.868		4367.5	474.962		4367.5	453.357		4367.5	444.513		4367.5	431.678		4367.5	411.921		4367.5	0.903946		4367.5	0.915176		4367.5	0.918805		4367.5	0.912642	0.00774716			4372.5	399.458		4372.5	422.749		4372.5	407.768		4372.5	364.893		4372.5	388.184		4372.5	371.199
4372.5	492.185		4372.5	473.693		4372.5	448.245		4372.5	448.83		4372.5	430.409		4372.5	406.809		4372.5	0.912724		4372.5	0.912486		4372.5	0.907404		4372.5	0.910871	0.00300506			4377.5	401.48		4377.5	423.875		4377.5	413.208		4377.5	366.915		4377.5	389.31		4377.5	376.639
4377.5	490.527		4377.5	476.096		4377.5	449.966		4377.5	447.172		4377.5	432.811		4377.5	408.53		4377.5	0.909353		4377.5	0.917579		4377.5	0.911241		4377.5	0.912724	0.00430916			4382.5	398.29		4382.5	422.852		4382.5	411.481		4382.5	363.725		4382.5	388.287		4382.5	374.912
4382.5	494.258		4382.5	473.93		4382.5	452.62		4382.5	450.902		4382.5	430.645		4382.5	411.184		4382.5	0.916939		4382.5	0.912988		4382.5	0.917162		4382.5	0.915696	0.00234832			4387.5	399.402		4387.5	423.54		4387.5	410.846		4387.5	364.837		4387.5	388.975		4387.5	374.277
4387.5	490.153		4387.5	477.175		4387.5	454		4387.5	446.797		4387.5	433.89		4387.5	412.564		4387.5	0.908591		4387.5	0.919867		4387.5	0.92024		4387.5	0.916233	0.00662079			4392.5	400.813		4392.5	421.684		4392.5	409.897		4392.5	366.247		4392.5	387.119		4392.5	373.327
4392.5	492.973		4392.5	474.788		4392.5	453.866		4392.5	449.617		4392.5	431.503		4392.5	412.43		4392.5	0.914326		4392.5	0.914806		4392.5	0.919941		4392.5	0.916358	0.00311227			4397.5	399.717		4397.5	422.826		4397.5	411.227		4397.5	365.152		4397.5	388.261		4397.5	374.657
4397.5	489.3		4397.5	474.993		4397.5	453.004		4397.5	445.945		4397.5	431.708		4397.5	411.568		4397.5	0.906857		4397.5	0.915241		4397.5	0.918018		4397.5	0.913372	0.00581057			4402.5	398.145		4402.5	421.073		4402.5	411.262		4402.5	363.58		4402.5	386.508		4402.5	374.693
4402.5	486.748		4402.5	475.272		4402.5	453.175		4402.5	443.393		4402.5	431.988		4402.5	411.739		4402.5	0.901667		4402.5	0.915833		4402.5	0.918399		4402.5	0.911967	0.00901123			4407.5	398.062		4407.5	424.176		4407.5	414.795		4407.5	363.496		4407.5	389.611		4407.5	378.226
4407.5	489.745		4407.5	472.991		4407.5	456.418		4407.5	446.39		4407.5	429.706		4407.5	414.982		4407.5	0.907763		4407.5	0.910996		4407.5	0.925633		4407.5	0.914797	0.00952233			4412.5	399.481		4412.5	421.673		4412.5	411.642		4412.5	364.916		4412.5	387.108		4412.5	375.073
4412.5	487.285		4412.5	477.175		4412.5	453.329		4412.5	443.93		4412.5	433.89		4412.5	411.894		4412.5	0.90276		4412.5	0.919867		4412.5	0.918745		4412.5	0.91379	0.00956914			4417.5	402.433		4417.5	421.808		4417.5	410.999		4417.5	367.867		4417.5	387.243		4417.5	374.43
4417.5	490.17		4417.5	474.609		4417.5	453.303		4417.5	446.815		4417.5	431.325		4417.5	411.867		4417.5	0.908626		4417.5	0.914428		4417.5	0.918685		4417.5	0.913913	0.00504927			4422.5	400.78		4422.5	421.749		4422.5	411.865		4422.5	366.214		4422.5	387.184		4422.5	375.296
4422.5	490.431		4422.5	476.243		4422.5	451.265		4422.5	447.076		4422.5	432.959		4422.5	409.829		4422.5	0.909158		4422.5	0.917892		4422.5	0.91414		4422.5	0.91373	0.00438138			4427.5	401.598		4427.5	424.005		4427.5	411.292		4427.5	367.032		4427.5	389.44		4427.5	374.723
4427.5	492.17		4427.5	475.973		4427.5	452.854		4427.5	448.815		4427.5	432.689		4427.5	411.419		4427.5	0.912694		4427.5	0.91732		4427.5	0.917685		4427.5	0.9159	0.00278211			4432.5	396.378		4432.5	424.19		4432.5	412.632		4432.5	361.812		4432.5	389.625		4432.5	376.063
4432.5	492.855		4432.5	475.221		4432.5	453.163		4432.5	449.5		4432.5	431.936		4432.5	411.727		4432.5	0.914087		4432.5	0.915724		4432.5	0.918373		4432.5	0.916061	0.00216286			4437.5	400.52		4437.5	424.13		4437.5	408.884		4437.5	365.954		4437.5	389.565		4437.5	372.315
4437.5	495.194		4437.5	475.53		4437.5	448.979		4437.5	451.838		4437.5	432.245		4437.5	407.543		4437.5	0.918842		4437.5	0.916379		4437.5	0.909041		4437.5	0.914754	0.00509846			4442.5	400.726		4442.5	419.572		4442.5	410.838		4442.5	366.16		4442.5	385.007		4442.5	374.269
4442.5	492.766		4442.5	476.057		4442.5	451.806		4442.5	449.41		4442.5	432.773		4442.5	410.371		4442.5	0.913905		4442.5	0.917497		4442.5	0.915347		4442.5	0.915583	0.00180793			4447.5	397.866		4447.5	425.288		4447.5	411.745		4447.5	363.3		4447.5	390.723		4447.5	375.176
4447.5	493.115		4447.5	476.668		4447.5	451.365		4447.5	449.759		4447.5	433.383		4447.5	409.929		4447.5	0.914614		4447.5	0.918792		4447.5	0.914363		4447.5	0.915923	0.00248747			4452.5	401.163		4452.5	420.099		4452.5	415.597		4452.5	366.598		4452.5	385.534		4452.5	379.028
4452.5	487.697		4452.5	476.887		4452.5	454.911		4452.5	444.341		4452.5	433.602		4452.5	413.475		4452.5	0.903596		4452.5	0.919257		4452.5	0.922272		4452.5	0.915042	0.010026			4457.5	401.38		4457.5	424.639		4457.5	410.308		4457.5	366.814		4457.5	390.074		4457.5	373.739
4457.5	491.411		4457.5	477.271		4457.5	454.529		4457.5	448.056		4457.5	433.987		4457.5	413.093		4457.5	0.911149		4457.5	0.920072		4457.5	0.92142		4457.5	0.917547	0.0055814			4462.5	400.867		4462.5	421.14		4462.5	413.813		4462.5	366.302		4462.5	386.575		4462.5	377.244
4462.5	492.082		4462.5	474.219		4462.5	451.008		4462.5	448.727		4462.5	430.934		4462.5	409.572		4462.5	0.912514		4462.5	0.913599		4462.5	0.913566		4462.5	0.913226	0.00061719			4467.5	398.9		4467.5	426.113		4467.5	413.27		4467.5	364.334		4467.5	391.548		4467.5	376.701
4467.5	490.756		4467.5	474.856		4467.5	451.862		4467.5	447.401		4467.5	431.572		4467.5	410.426		4467.5	0.909818		4467.5	0.914951		4467.5	0.915471		4467.5	0.913413	0.00312472			4472.5	398.581		4472.5	425.35		4472.5	410.688		4472.5	364.015		4472.5	390.785		4472.5	374.119
4472.5	492.077		4472.5	478.291		4472.5	455.867		4472.5	448.721		4472.5	435.006		4472.5	414.431		4472.5	0.912503		4472.5	0.922233		4472.5	0.924404		4472.5	0.919714	0.00633791			4477.5	400.727		4477.5	423.88		4477.5	411.29		4477.5	366.161		4477.5	389.315		4477.5	374.721
4477.5	490.64		4477.5	478.875		4477.5	455.753		4477.5	447.285		4477.5	435.591		4477.5	414.317		4477.5	0.909583		4477.5	0.923471		4477.5	0.924151		4477.5	0.919068	0.0082219			4482.5	399.252		4482.5	422.01		4482.5	409.891		4482.5	364.686		4482.5	387.445		4482.5	373.322
4482.5	491.645		4482.5	476.025		4482.5	452.729		4482.5	448.29		4482.5	432.741		4482.5	411.294		4482.5	0.911626		4482.5	0.91743		4482.5	0.917406		4482.5	0.915487	0.00334394			4487.5	400.947		4487.5	425.339		4487.5	412.243		4487.5	366.381		4487.5	390.774		4487.5	375.674
4487.5	495.811		4487.5	477.624		4487.5	455.73		4487.5	452.455		4487.5	434.339		4487.5	414.294		4487.5	0.920097		4487.5	0.920819		4487.5	0.924099		4487.5	0.921672	0.00213295			4492.5	400.872		4492.5	424.775		4492.5	411.149		4492.5	366.306		4492.5	390.21		4492.5	374.58
4492.5	494.604		4492.5	476.616		4492.5	454.355		4492.5	451.249		4492.5	433.332		4492.5	412.919		4492.5	0.917644		4492.5	0.918683		4492.5	0.921031		4492.5	0.919119	0.00173543			4497.5	397.812		4497.5	424.731		4497.5	412.92		4497.5	363.246		4497.5	390.166		4497.5	376.351
4497.5	493.844		4497.5	475.142		4497.5	451.299		4497.5	450.488		4497.5	431.858		4497.5	409.863		4497.5	0.916097		4497.5	0.915557		4497.5	0.914215		4497.5	0.91529	0.00096933			4502.5	395.646		4502.5	425.485		4502.5	410.736		4502.5	361.08		4502.5	390.92		4502.5	374.167
4502.5	498.795		4502.5	477.756		4502.5	454.27		4502.5	455.44		4502.5	434.472		4502.5	412.835		4502.5	0.926166		4502.5	0.9211		4502.5	0.920844		4502.5	0.922703	0.00300141			4507.5	398.902		4507.5	424.066		4507.5	417.153		4507.5	364.337		4507.5	389.501		4507.5	380.583
4507.5	494.498		4507.5	480.968		4507.5	452.69		4507.5	451.143		4507.5	437.683		4507.5	411.254		4507.5	0.917428		4507.5	0.927908		4507.5	0.917319		4507.5	0.920885	0.00608226			4512.5	401.525		4512.5	421.656		4512.5	407.368		4512.5	366.959		4512.5	387.091		4512.5	370.799
4512.5	495.092		4512.5	478.169		4512.5	454.985		4512.5	451.736		4512.5	434.885		4512.5	413.549		4512.5	0.918635		4512.5	0.921975		4512.5	0.922437		4512.5	0.921015	0.00207458			4517.5	400.286		4517.5	423.641		4517.5	413.204		4517.5	365.72		4517.5	389.076		4517.5	376.635
4517.5	493.508		4517.5	478.275		4517.5	454.524		4517.5	450.153		4517.5	434.991		4517.5	413.088		4517.5	0.915414		4517.5	0.922199		4517.5	0.921409		4517.5	0.919674	0.00371057			4522.5	402.87		4522.5	427.695		4522.5	409.039		4522.5	368.305		4522.5	393.13		4522.5	372.47
4522.5	494.929		4522.5	477.373		4522.5	455.031		4522.5	451.574		4522.5	434.088		4522.5	413.596		4522.5	0.918305		4522.5	0.920286		4522.5	0.922541		4522.5	0.920377	0.00211965			4527.5	400.917		4527.5	425.415		4527.5	412.875		4527.5	366.351		4527.5	390.85		4527.5	376.306
4527.5	495.735		4527.5	476.331		4527.5	457.192		4527.5	452.38		4527.5	433.047		4527.5	415.756		4527.5	0.919943		4527.5	0.918078		4527.5	0.927359		4527.5	0.921794	0.00490954			4532.5	401.568		4532.5	424.067		4532.5	413.085		4532.5	367.002		4532.5	389.502		4532.5	376.516
4532.5	492.952		4532.5	477.41		4532.5	458.141		4532.5	449.597		4532.5	434.125		4532.5	416.705		4532.5	0.914284		4532.5	0.920365		4532.5	0.929477		4532.5	0.921375	0.00764666			4537.5	398.997		4537.5	423.658		4537.5	412.526		4537.5	364.432		4537.5	389.093		4537.5	375.957
4537.5	493.132		4537.5	481.69		4537.5	451.916		4537.5	449.777		4537.5	438.406		4537.5	410.48		4537.5	0.91465		4537.5	0.92944		4537.5	0.915592		4537.5	0.919894	0.00828014			4542.5	398.683		4542.5	423.831		4542.5	412.453		4542.5	364.118		4542.5	389.266		4542.5	375.884
4542.5	495.17		4542.5	481.999		4542.5	457.546		4542.5	451.815		4542.5	438.715		4542.5	416.11		4542.5	0.918795		4542.5	0.930095		4542.5	0.92815		4542.5	0.92568	0.00604129			4547.5	400.783		4547.5	421.637		4547.5	413.689		4547.5	366.217		4547.5	387.072		4547.5	377.12
4547.5	498.197		4547.5	476.865		4547.5	453.562		4547.5	454.842		4547.5	433.58		4547.5	412.126		4547.5	0.92495		4547.5	0.919209		4547.5	0.919263		4547.5	0.921141	0.00329901			4552.5	401.153		4552.5	423.911		4552.5	410.036		4552.5	366.587		4552.5	389.346		4552.5	373.467
4552.5	490.943		4552.5	477.904		4552.5	456.799		4552.5	447.588		4552.5	434.62		4552.5	415.363		4552.5	0.910198		4552.5	0.921413		4552.5	0.926483		4552.5	0.919365	0.00833337			4557.5	399.632		4557.5	426.389		4557.5	411.914		4557.5	365.066		4557.5	391.824		4557.5	375.345
4557.5	496.467		4557.5	474.988		4557.5	450.684		4557.5	453.111		4557.5	431.703		4557.5	409.248		4557.5	0.921431		4557.5	0.91523		4557.5	0.912845		4557.5	0.916502	0.00443221			4562.5	406.139		4562.5	425.26		4562.5	414.655		4562.5	371.573		4562.5	390.695		4562.5	378.086
4562.5	497.71		4562.5	475.762		4562.5	453.477		4562.5	454.354		4562.5	432.477		4562.5	412.041		4562.5	0.923959		4562.5	0.916871		4562.5	0.919073		4562.5	0.919968	0.0036274			4567.5	402.311		4567.5	425.68		4567.5	411.218		4567.5	367.746		4567.5	391.115		4567.5	374.649
4567.5	496.966		4567.5	475.527		4567.5	457.781		4567.5	453.611		4567.5	432.243		4567.5	416.346		4567.5	0.922447		4567.5	0.916374		4567.5	0.928675		4567.5	0.922498	0.00615052			4572.5	398.686		4572.5	424.336		4572.5	413.617		4572.5	364.12		4572.5	389.771		4572.5	377.048
4572.5	494.858		4572.5	477.898		4572.5	455.228		4572.5	451.503		4572.5	434.614		4572.5	413.792		4572.5	0.91816		4572.5	0.9214		4572.5	0.92298		4572.5	0.920847	0.00245681			4577.5	401.565		4577.5	423.063		4577.5	414.585		4577.5	366.999		4577.5	388.498		4577.5	378.016
4577.5	494.94		4577.5	478.747		4577.5	457.494		4577.5	451.585		4577.5	435.463		4577.5	416.058		4577.5	0.918326		4577.5	0.923201		4577.5	0.928034		4577.5	0.923187	0.00485407			4582.5	400.983		4582.5	423.196		4582.5	412.092		4582.5	366.418		4582.5	388.631		4582.5	375.523
4582.5	493.313		4582.5	477.515		4582.5	457.38		4582.5	449.958		4582.5	434.23		4582.5	415.944		4582.5	0.915018		4582.5	0.920587		4582.5	0.92778		4582.5	0.921129	0.00639809			4587.5	403.563		4587.5	426.908		4587.5	414.086		4587.5	368.997		4587.5	392.343		4587.5	377.517
4587.5	494.046		4587.5	481.126		4587.5	452.467		4587.5	450.691		4587.5	437.841		4587.5	411.031		4587.5	0.916509		4587.5	0.928243		4587.5	0.91682		4587.5	0.920524	0.00668674			4592.5	396.037		4592.5	422.516		4592.5	412.882		4592.5	361.471		4592.5	387.951		4592.5	376.313
4592.5	491.937		4592.5	477.184		4592.5	452.052		4592.5	448.581		4592.5	433.899		4592.5	410.616		4592.5	0.912219		4592.5	0.919886		4592.5	0.915895		4592.5	0.916	0.00383486			4597.5	398.696		4597.5	426.717		4597.5	411.802		4597.5	364.13		4597.5	392.152		4597.5	375.233
4597.5	495.606		4597.5	480.134		4597.5	454.671		4597.5	452.251		4597.5	436.849		4597.5	413.235		4597.5	0.919681		4597.5	0.92614		4597.5	0.921737		4597.5	0.922519	0.00329966			4602.5	401.014		4602.5	418.558		4602.5	412.179		4602.5	366.448		4602.5	383.993		4602.5	375.61
4602.5	496.804		4602.5	479.985		4602.5	454.732		4602.5	453.448		4602.5	436.7		4602.5	413.296		4602.5	0.922116		4602.5	0.925824		4602.5	0.921874		4602.5	0.923271	0.00221387			4607.5	399.634		4607.5	421.685		4607.5	413.03		4607.5	365.069		4607.5	387.12		4607.5	376.461
4607.5	497.359		4607.5	481.245		4607.5	454.433		4607.5	454.004		4607.5	437.961		4607.5	412.997		4607.5	0.923246		4607.5	0.928496		4607.5	0.921207		4607.5	0.924316	0.0037607			4612.5	400.832		4612.5	420.507		4612.5	415.261		4612.5	366.266		4612.5	385.942		4612.5	378.692
4612.5	494.516		4612.5	478.906		4612.5	460.912		4612.5	451.161		4612.5	435.622		4612.5	419.476		4612.5	0.917465		4612.5	0.923537		4612.5	0.935658		4612.5	0.925553	0.00926259			4617.5	401.569		4617.5	429.36		4617.5	410.126		4617.5	367.004		4617.5	394.795		4617.5	373.557
4617.5	494.665		4617.5	478.095		4617.5	456.435		4617.5	451.31		4617.5	434.811		4617.5	414.999		4617.5	0.917767		4617.5	0.921818		4617.5	0.925672		4617.5	0.921752	0.00395312			4622.5	400.898		4622.5	421.374		4622.5	412.677		4622.5	366.332		4622.5	386.809		4622.5	376.108
4622.5	497.637		4622.5	480.651		4622.5	454.666		4622.5	454.282		4622.5	437.367		4622.5	413.23		4622.5	0.923811		4622.5	0.927237		4622.5	0.921726		4622.5	0.924258	0.00278246			4627.5	399.598		4627.5	424.612		4627.5	411.404		4627.5	365.032		4627.5	390.047		4627.5	374.835
4627.5	496.659		4627.5	475.792		4627.5	455.025		4627.5	453.304		4627.5	432.508		4627.5	413.589		4627.5	0.921822		4627.5	0.916936		4627.5	0.922527		4627.5	0.920428	0.00304519			4632.5	402.179		4632.5	423.219		4632.5	410.846		4632.5	367.614		4632.5	388.654		4632.5	374.277
4632.5	496.464		4632.5	482.591		4632.5	455.422		4632.5	453.109		4632.5	439.307		4632.5	413.986		4632.5	0.921425		4632.5	0.931349		4632.5	0.923412		4632.5	0.925396	0.005251			4637.5	402.997		4637.5	424.184		4637.5	410.241		4637.5	368.431		4637.5	389.619		4637.5	373.672
4637.5	495.632		4637.5	478.245		4637.5	457.005		4637.5	452.277		4637.5	434.961		4637.5	415.569		4637.5	0.919733		4637.5	0.922136		4637.5	0.926942		4637.5	0.922937	0.00367071			4642.5	402.359		4642.5	425.887		4642.5	410.377		4642.5	367.793		4642.5	391.322		4642.5	373.808
4642.5	494.953		4642.5	480.993		4642.5	455.514		4642.5	451.598		4642.5	437.708		4642.5	414.078		4642.5	0.918353		4642.5	0.927961		4642.5	0.923617		4642.5	0.92331	0.00481106			4647.5	402.575		4647.5	424.181		4647.5	411.361		4647.5	368.01		4647.5	389.616		4647.5	374.792
4647.5	499.234		4647.5	479.34		4647.5	458.091		4647.5	455.879		4647.5	436.055		4647.5	416.655		4647.5	0.927059		4647.5	0.924457		4647.5	0.929365		4647.5	0.92696	0.00245553			4652.5	399.518		4652.5	424.343		4652.5	409.965		4652.5	364.953		4652.5	389.778		4652.5	373.396
4652.5	497.273		4652.5	479.896		4652.5	451.899		4652.5	453.918		4652.5	436.612		4652.5	410.463		4652.5	0.92307		4652.5	0.925636		4652.5	0.915553		4652.5	0.92142	0.00523994			4657.5	401.118		4657.5	419.543		4657.5	414.03		4657.5	366.552		4657.5	384.978		4657.5	377.461
4657.5	495.653		4657.5	478.14		4657.5	456.36		4657.5	452.298		4657.5	434.856		4657.5	414.925		4657.5	0.919776		4657.5	0.921913		4657.5	0.925505		4657.5	0.922398	0.00289512			4662.5	400.487		4662.5	420.739		4662.5	412.117		4662.5	365.921		4662.5	386.174		4662.5	375.548
4662.5	493.965		4662.5	483.109		4662.5	454.469		4662.5	450.61		4662.5	439.824		4662.5	413.034		4662.5	0.916344		4662.5	0.932447		4662.5	0.921287		4662.5	0.92336	0.00824927			4667.5	400.075		4667.5	422.838		4667.5	413.995		4667.5	365.509		4667.5	388.273		4667.5	377.426
4667.5	497.129		4667.5	481.17		4667.5	454.716		4667.5	453.774		4667.5	437.886		4667.5	413.28		4667.5	0.922778		4667.5	0.928337		4667.5	0.921837		4667.5	0.924317	0.00351277			4672.5	401.259		4672.5	426.399		4672.5	409.715		4672.5	366.694		4672.5	391.834		4672.5	373.146
4672.5	499.446		4672.5	479.297		4672.5	457.764		4672.5	456.091		4672.5	436.013		4672.5	416.329		4672.5	0.92749		4672.5	0.924366		4672.5	0.928637		4672.5	0.926831	0.00221039			4677.5	401.022		4677.5	425.943		4677.5	410.87		4677.5	366.456		4677.5	391.378		4677.5	374.301
4677.5	498.539		4677.5	480.478		4677.5	459.53		4677.5	455.184		4677.5	437.194		4677.5	418.094		4677.5	0.925646		4677.5	0.926871		4677.5	0.932574		4677.5	0.928364	0.00369788			4682.5	397.779		4682.5	424.133		4682.5	413.036		4682.5	363.213		4682.5	389.568		4682.5	376.467
4682.5	495.346		4682.5	482.859		4682.5	455.374		4682.5	451.991		4682.5	439.574		4682.5	413.938		4682.5	0.919152		4682.5	0.931917		4682.5	0.923305		4682.5	0.924792	0.00651117			4687.5	402.394		4687.5	423.302		4687.5	415.572		4687.5	367.828		4687.5	388.737		4687.5	379.003
4687.5	496.863		4687.5	481.191		4687.5	455.334		4687.5	453.508		4687.5	437.907		4687.5	413.898		4687.5	0.922237		4687.5	0.928381		4687.5	0.923216		4687.5	0.924611	0.00330142			4692.5	400.829		4692.5	422.616		4692.5	411.485		4692.5	366.264		4692.5	388.051		4692.5	374.916
4692.5	499.632		4692.5	482.359		4692.5	458.401		4692.5	456.276		4692.5	439.074		4692.5	416.965		4692.5	0.927867		4692.5	0.930857		4692.5	0.930057		4692.5	0.929593	0.00154769			4697.5	400.635		4697.5	420.355		4697.5	412.262		4697.5	366.069		4697.5	385.79		4697.5	375.693
4697.5	498.008		4697.5	480.301		4697.5	459.653		4697.5	454.653		4697.5	437.017		4697.5	418.218		4697.5	0.924565		4697.5	0.926495		4697.5	0.93285		4697.5	0.92797	0.00433506			4702.5	397.741		4702.5	421.453		4702.5	414.064		4702.5	363.175		4702.5	386.888		4702.5	377.495
4702.5	498.916		4702.5	484.662		4702.5	455.973		4702.5	455.561		4702.5	441.377		4702.5	414.537		4702.5	0.926412		4702.5	0.93574		4702.5	0.92464		4702.5	0.928931	0.00596303			4707.5	401.971		4707.5	423.166		4707.5	411.062		4707.5	367.405		4707.5	388.601		4707.5	374.493
4707.5	494.555		4707.5	480.139		4707.5	454.735		4707.5	451.2		4707.5	436.854		4707.5	413.3		4707.5	0.917544		4707.5	0.92615		4707.5	0.92188		4707.5	0.921858	0.00430294			4712.5	401.173		4712.5	425.839		4712.5	410.9		4712.5	366.607		4712.5	391.274		4712.5	374.331
4712.5	494.818		4712.5	481.018		4712.5	459.737		4712.5	451.462		4712.5	437.734		4712.5	418.301		4712.5	0.918078		4712.5	0.928015		4712.5	0.933036		4712.5	0.926376	0.00761258			4717.5	401.833		4717.5	422.106		4717.5	409.318		4717.5	367.267		4717.5	387.541		4717.5	372.749
4717.5	497.771		4717.5	479.665		4717.5	455.791		4717.5	454.416		4717.5	436.381		4717.5	414.355		4717.5	0.924083		4717.5	0.925146		4717.5	0.924235		4717.5	0.924488	0.00057501			4722.5	401.04		4722.5	424.33		4722.5	411.381		4722.5	366.474		4722.5	389.765		4722.5	374.812
4722.5	496.91		4722.5	480.836		4722.5	461.532		4722.5	453.554		4722.5	437.552		4722.5	420.096		4722.5	0.922332		4722.5	0.927629		4722.5	0.937041		4722.5	0.929	0.00745015			4727.5	400.917		4727.5	425.272		4727.5	408.986		4727.5	366.351		4727.5	390.707		4727.5	372.417
4727.5	493.359		4727.5	483.044		4727.5	457.494		4727.5	450.004		4727.5	439.759		4727.5	416.058		4727.5	0.915112		4727.5	0.932309		4727.5	0.928034		4727.5	0.925152	0.00895367			4732.5	401.064		4732.5	424.938		4732.5	412.75		4732.5	366.498		4732.5	390.373		4732.5	376.181
4732.5	497.104		4732.5	477.009		4732.5	458.284		4732.5	453.748		4732.5	433.724		4732.5	416.848		4732.5	0.922726		4732.5	0.919515		4732.5	0.929796		4732.5	0.924012	0.00525997			4737.5	401.681		4737.5	421.686		4737.5	411.252		4737.5	367.116		4737.5	387.121		4737.5	374.683
4737.5	496.236		4737.5	478.816		4737.5	461.831		4737.5	452.881		4737.5	435.531		4737.5	420.395		4737.5	0.920962		4737.5	0.923345		4737.5	0.937708		4737.5	0.927338	0.00905894			4742.5	402.911		4742.5	426.788		4742.5	408.582		4742.5	368.345		4742.5	392.223		4742.5	372.013
4742.5	497.352		4742.5	483.383		4742.5	459.251		4742.5	453.997		4742.5	440.098		4742.5	417.815		4742.5	0.923232		4742.5	0.933027		4742.5	0.931954		4742.5	0.929404	0.00537215			4747.5	402.629		4747.5	423.758		4747.5	412.456		4747.5	368.064		4747.5	389.193		4747.5	375.887
4747.5	496.428		4747.5	479.942		4747.5	461.035		4747.5	453.073		4747.5	436.658		4747.5	419.599		4747.5	0.921352		4747.5	0.925734		4747.5	0.935932		4747.5	0.927673	0.00748062			4752.5	399.353		4752.5	424.337		4752.5	412.935		4752.5	364.788		4752.5	389.772		4752.5	376.366
4752.5	496.415		4752.5	480.458		4752.5	458.16		4752.5	453.06		4752.5	437.173		4752.5	416.724		4752.5	0.921326		4752.5	0.926827		4752.5	0.92952		4752.5	0.925891	0.00417651			4757.5	401.475		4757.5	426.324		4757.5	411.568		4757.5	366.909		4757.5	391.759		4757.5	374.999
4757.5	499.633		4757.5	482.289		4757.5	457.797		4757.5	456.278		4757.5	439.005		4757.5	416.361		4757.5	0.92787		4757.5	0.930709		4757.5	0.928709		4757.5	0.929096	0.00145843			4762.5	399.971		4762.5	423.648		4762.5	416.697		4762.5	365.405		4762.5	389.083		4762.5	380.128
4762.5	497.63		4762.5	483.513		4762.5	459.422		4762.5	454.275		4762.5	440.229		4762.5	417.986		4762.5	0.923797		4762.5	0.933305		4762.5	0.932334		4762.5	0.929812	0.00523154			4767.5	402.136		4767.5	428.527		4767.5	412.47		4767.5	367.57		4767.5	393.962		4767.5	375.901
4767.5	497.65		4767.5	483.868		4767.5	464.87		4767.5	454.295		4767.5	440.584		4767.5	423.434		4767.5	0.923838		4767.5	0.934058		4767.5	0.944487		4767.5	0.934127	0.0103247			4772.5	401.504		4772.5	424.566		4772.5	415.456		4772.5	366.939		4772.5	390.001		4772.5	378.887
4772.5	500.955		4772.5	480.153		4772.5	457.946		4772.5	457.6		4772.5	436.869		4772.5	416.51		4772.5	0.930559		4772.5	0.926181		4772.5	0.929041		4772.5	0.928594	0.00222319			4777.5	401.664		4777.5	425.726		4777.5	412.388		4777.5	367.098		4777.5	391.161		4777.5	375.819
4777.5	499.803		4777.5	485.986		4777.5	457.005		4777.5	456.448		4777.5	442.702		4777.5	415.569		4777.5	0.928215		4777.5	0.938547		4777.5	0.926942		4777.5	0.931235	0.00636453			4782.5	404.689		4782.5	422.011		4782.5	412.569		4782.5	370.124		4782.5	387.446		4782.5	375.999
4782.5	497.705		4782.5	478.054		4782.5	457.812		4782.5	454.349		4782.5	434.77		4782.5	416.376		4782.5	0.923948		4782.5	0.921731		4782.5	0.928743		4782.5	0.924808	0.00358433			4787.5	402.173		4787.5	426.029		4787.5	409		4787.5	367.607		4787.5	391.464		4787.5	372.431
4787.5	503.909		4787.5	483.591		4787.5	457.457		4787.5	460.554		4787.5	440.306		4787.5	416.021		4787.5	0.936566		4787.5	0.933468		4787.5	0.927952		4787.5	0.932662	0.00436335			4792.5	403.402		4792.5	425.647		4792.5	412.403		4792.5	368.837		4792.5	391.082		4792.5	375.834
4792.5	497.616		4792.5	484.006		4792.5	457.85		4792.5	454.261		4792.5	440.721		4792.5	416.414		4792.5	0.923768		4792.5	0.934348		4792.5	0.928828		4792.5	0.928981	0.00529158			4797.5	404.169		4797.5	423.614		4797.5	412.601		4797.5	369.603		4797.5	389.049		4797.5	376.032
4797.5	500.326		4797.5	481.255		4797.5	461.657		4797.5	456.971		4797.5	437.97		4797.5	420.221		4797.5	0.92928		4797.5	0.928517		4797.5	0.937319		4797.5	0.931705	0.00487643			4802.5	399.708		4802.5	426.348		4802.5	413.203		4802.5	365.142		4802.5	391.783		4802.5	376.634
4802.5	498.63		4802.5	484.379		4802.5	461.544		4802.5	455.275		4802.5	441.094		4802.5	420.108		4802.5	0.92583		4802.5	0.93514		4802.5	0.937068		4802.5	0.932679	0.00600956			4807.5	403.01		4807.5	423.79		4807.5	418.129		4807.5	368.444		4807.5	389.225		4807.5	381.56
4807.5	499.748		4807.5	485.372		4807.5	460.639		4807.5	456.392		4807.5	442.087		4807.5	419.203		4807.5	0.928103		4807.5	0.937244		4807.5	0.93505		4807.5	0.933466	0.00477225			4812.5	403.057		4812.5	423.657		4812.5	414.74		4812.5	368.492		4812.5	389.092		4812.5	378.171
4812.5	500.535		4812.5	482.681		4812.5	461.308		4812.5	457.18		4812.5	439.396		4812.5	419.872		4812.5	0.929705		4812.5	0.93154		4812.5	0.936541		4812.5	0.932595	0.0035382			4817.5	404.321		4817.5	425.833		4817.5	413.015		4817.5	369.755		4817.5	391.268		4817.5	376.446
4817.5	499.867		4817.5	479.147		4817.5	458.862		4817.5	456.512		4817.5	435.863		4817.5	417.426		4817.5	0.928346		4817.5	0.924048		4817.5	0.931085		4817.5	0.927826	0.00354684			4822.5	404.091		4822.5	424.828		4822.5	408.684		4822.5	369.525		4822.5	390.263		4822.5	372.115
4822.5	499.194		4822.5	481.692		4822.5	463.988		4822.5	455.839		4822.5	438.407		4822.5	422.552		4822.5	0.926978		4822.5	0.929443		4822.5	0.942518		4822.5	0.93298	0.00835199			4827.5	401.177		4827.5	425.165		4827.5	417.32		4827.5	366.612		4827.5	390.6		4827.5	380.75
4827.5	495.269		4827.5	484.464		4827.5	459.304		4827.5	451.914		4827.5	441.179		4827.5	417.868		4827.5	0.918996		4827.5	0.93532		4827.5	0.93207		4827.5	0.928795	0.00864072			4832.5	399.696		4832.5	421.881		4832.5	412.284		4832.5	365.13		4832.5	387.316		4832.5	375.715
4832.5	499.832		4832.5	482.383		4832.5	458.686		4832.5	456.477		4832.5	439.099		4832.5	417.25		4832.5	0.928275		4832.5	0.930909		4832.5	0.930693		4832.5	0.929959	0.00146203			4837.5	402.589		4837.5	425.605		4837.5	411.268		4837.5	368.023		4837.5	391.04		4837.5	374.699
4837.5	502.439		4837.5	480.494		4837.5	460.384		4837.5	459.084		4837.5	437.209		4837.5	418.948		4837.5	0.933576		4837.5	0.926903		4837.5	0.934481		4837.5	0.931653	0.00413839			4842.5	402.879		4842.5	422.671		4842.5	415.151		4842.5	368.314		4842.5	388.106		4842.5	378.582
4842.5	498.111		4842.5	482.67		4842.5	459.843		4842.5	454.755		4842.5	439.386		4842.5	418.407		4842.5	0.924774		4842.5	0.931517		4842.5	0.933274		4842.5	0.929855	0.00448721			4847.5	400.973		4847.5	425.439		4847.5	413.599		4847.5	366.407		4847.5	390.874		4847.5	377.03
4847.5	497.432		4847.5	482.513		4847.5	461.398		4847.5	454.077		4847.5	439.228		4847.5	419.962		4847.5	0.923394		4847.5	0.931183		4847.5	0.936742		4847.5	0.93044	0.00670513			4852.5	403.265		4852.5			4852.5	413.068		4852.5	368.699		4852.5	-34.565		4852.5	376.499
4852.5	501.917		4852.5	482.16		4852.5	460.511		4852.5	458.561		4852.5	438.875		4852.5	419.075		4852.5	0.932514		4852.5	0.930435		4852.5	0.934764		4852.5	0.932571	0.00216464			4857.5	399.803		4857.5			4857.5	410.91		4857.5	365.237		4857.5	-34.565		4857.5	374.34
4857.5	500.686		4857.5	484.174		4857.5	460.763		4857.5	457.33		4857.5	440.889		4857.5	419.327		4857.5	0.93001		4857.5	0.934705		4857.5	0.935325		4857.5	0.933347	0.00290609			4862.5	401.708		4862.5			4862.5	411.837		4862.5	367.143		4862.5	-34.565		4862.5	375.268
4862.5	500.292		4862.5	486.047		4862.5	458.395		4862.5	456.937		4862.5	442.762		4862.5	416.959		4862.5	0.92921		4862.5	0.938675		4862.5	0.930044		4862.5	0.932643	0.0052407			4867.5	401.673		4867.5			4867.5	414.29		4867.5	367.107		4867.5	-34.565		4867.5	377.721
4867.5	500.29		4867.5	482.691		4867.5	457.661		4867.5	456.935		4867.5	439.406		4867.5	416.225		4867.5	0.929206		4867.5	0.931561		4867.5	0.928407		4867.5	0.929725	0.00164		Actin	4872.5	401.689		4872.5			4872.5	413.068		4872.5	367.124		4872.5	-34.565		4872.5	376.499
4872.5	501.335		4872.5	490.252		4872.5	461.048		4872.5	457.979		4872.5	446.968		4872.5	419.612		4872.5	0.93133		4872.5	0.947592		4872.5	0.935961		4872.5	0.938294	0.008378			4877.5	399.58		4877.5			4877.5	412.214		4877.5	365.014		4877.5	-34.565		4877.5	375.645
4877.5	501.169		4877.5	489.621		4877.5	458.81		4877.5	457.814		4877.5	446.336		4877.5	417.374		4877.5	0.930994		4877.5	0.946252		4877.5	0.930969		4877.5	0.936072	0.00881659			4882.5	401.186		4882.5			4882.5	413.056		4882.5	366.62		4882.5	-34.565		4882.5	376.487
4882.5	501.987		4882.5	487.908		4882.5	463.673		4882.5	458.631		4882.5	444.623		4882.5	422.237		4882.5	0.932656		4882.5	0.942621		4882.5	0.941817		4882.5	0.939031	0.00553583			4887.5	402.724		4887.5			4887.5	412.407		4887.5	368.158		4887.5	-34.565		4887.5	375.838
4887.5	497.908		4887.5	484.886		4887.5	460.331		4887.5	454.552		4887.5	441.601		4887.5	418.895		4887.5	0.924361		4887.5	0.936214		4887.5	0.934361		4887.5	0.931645	0.00637603			4892.5	399.658		4892.5			4892.5	414.272		4892.5	365.092		4892.5	-34.565		4892.5	377.703
4892.5	501.039		4892.5	482.472		4892.5	461		4892.5	457.684		4892.5	439.188		4892.5	419.564		4892.5	0.930729		4892.5	0.931098		4892.5	0.935855		4892.5	0.93256	0.00285896			4897.5	401.533		4897.5			4897.5	413.077		4897.5	366.967		4897.5	-34.565		4897.5	376.507
4897.5	500.879		4897.5	480.271		4897.5	458.819		4897.5	457.524		4897.5	436.986		4897.5	417.383		4897.5	0.930404		4897.5	0.92643		4897.5	0.93099		4897.5	0.929275	0.00248094			4902.5	400.054		4902.5			4902.5	411.935		4902.5	365.488		4902.5	-34.565		4902.5	375.366
4902.5	499.326		4902.5	485.497		4902.5	459.156		4902.5	455.971		4902.5	442.212		4902.5	417.72		4902.5	0.927246		4902.5	0.93751		4902.5	0.931741		4902.5	0.932166	0.00514541			4907.5	399.87		4907.5			4907.5	411.229		4907.5	365.304		4907.5	-34.565		4907.5	374.659
4907.5	498.314		4907.5	485.541		4907.5	460.361		4907.5	454.958		4907.5	442.256		4907.5	418.925		4907.5	0.925187		4907.5	0.937603		4907.5	0.934429		4907.5	0.932406	0.0064504			4912.5	401.48		4912.5			4912.5	411.774		4912.5	366.915		4912.5	-34.565		4912.5	375.205
4912.5	501.522		4912.5	486.117		4912.5	457.959		4912.5	458.167		4912.5	442.833		4912.5	416.523		4912.5	0.931712		4912.5	0.938825		4912.5	0.929071		4912.5	0.933203	0.00504501			4917.5	401.365		4917.5			4917.5	412.425		4917.5	366.799		4917.5	-34.565		4917.5	375.856
4917.5	499.354		4917.5	484.065		4917.5	459.541		4917.5	455.999		4917.5	440.78		4917.5	418.105		4917.5	0.927303		4917.5	0.934473		4917.5	0.9326		4917.5	0.931459	0.00371889			4922.5	402.24		4922.5			4922.5	415.043		4922.5	367.674		4922.5	-34.565		4922.5	378.474
4922.5	499.632		4922.5	487.722		4922.5	460.145		4922.5	456.277		4922.5	444.437		4922.5	418.709		4922.5	0.927868		4922.5	0.942227		4922.5	0.933947		4922.5	0.93468	0.00720764			4927.5	400.753		4927.5			4927.5	412.135		4927.5	366.187		4927.5	-34.565		4927.5	375.566
4927.5	502.897		4927.5	485.438		4927.5	458.964		4927.5	459.541		4927.5	442.153		4927.5	417.529		4927.5	0.934506		4927.5	0.937385		4927.5	0.931313		4927.5	0.934401	0.00303693			4932.5	402.193		4932.5			4932.5	412.054		4932.5	367.628		4932.5	-34.565		4932.5	375.485
4932.5	502.89		4932.5	484.877		4932.5	460.515		4932.5	459.534		4932.5	441.593		4932.5	419.079		4932.5	0.934493		4932.5	0.936196		4932.5	0.934772		4932.5	0.935154	0.00091363			4937.5	399.27		4937.5			4937.5	411.001		4937.5	364.705		4937.5	-34.565		4937.5	374.432
4937.5	506.951		4937.5	484.378		4937.5	459.995		4937.5	463.596		4937.5	441.093		4937.5	418.559		4937.5	0.942752		4937.5	0.935137		4937.5	0.933612		4937.5	0.937167	0.00489622			4942.5	402.764		4942.5			4942.5	412.953		4942.5	368.198		4942.5	-34.565		4942.5	376.384
4942.5	500.677		4942.5	482.31		4942.5	457.977		4942.5	457.321		4942.5	439.025		4942.5	416.541		4942.5	0.929992		4942.5	0.930753		4942.5	0.929111		4942.5	0.929952	0.00082145			4947.5	404.134		4947.5			4947.5	414.832		4947.5	369.568		4947.5	-34.565		4947.5	378.263
4947.5	502.94		4947.5	485.826		4947.5	461.071		4947.5	459.585		4947.5	442.541		4947.5	419.636		4947.5	0.934595		4947.5	0.938207		4947.5	0.936013		4947.5	0.936272	0.00181997			4952.5	404.143		4952.5			4952.5	413.953		4952.5	369.577		4952.5	-34.565		4952.5	377.384
4952.5	502.324		4952.5	484.552		4952.5	459.478		4952.5	458.969		4952.5	441.267		4952.5	418.042		4952.5	0.933342		4952.5	0.935506		4952.5	0.932458		4952.5	0.933769	0.00156832			4957.5	402.057		4957.5			4957.5	413.164		4957.5	367.491		4957.5	-34.565		4957.5	376.594
4957.5	502.678		4957.5	484.861		4957.5	462.568		4957.5	459.322		4957.5	441.577		4957.5	421.132		4957.5	0.934061		4957.5	0.936163		4957.5	0.939352		4957.5	0.936525	0.00266397			4962.5	400.988		4962.5			4962.5	410.606		4962.5	366.422		4962.5	-34.565		4962.5	374.037
4962.5	502.115		4962.5	485.677		4962.5	461.74		4962.5	458.76		4962.5	442.393		4962.5	420.304		4962.5	0.932917		4962.5	0.937893		4962.5	0.937504		4962.5	0.936105	0.00276757			4967.5	405.684		4967.5			4967.5	412.66		4967.5	371.118		4967.5	-34.565		4967.5	376.091
4967.5	502.984		4967.5	484.497		4967.5	462.504		4967.5	459.629		4967.5	441.213		4967.5	421.068		4967.5	0.934684		4967.5	0.935391		4967.5	0.939209		4967.5	0.936428	0.00243415			4972.5	399.49		4972.5			4972.5	411.699		4972.5	364.924		4972.5	-34.565		4972.5	375.13
4972.5	503.178		4972.5	483.486		4972.5	458.592		4972.5	459.822		4972.5	440.202		4972.5	417.157		4972.5	0.935078		4972.5	0.933247		4972.5	0.930484		4972.5	0.932936	0.00231276			4977.5	400.046		4977.5			4977.5	413.182		4977.5	365.48		4977.5	-34.565		4977.5	376.613
4977.5	501.373		4977.5	488.464		4977.5	461.267		4977.5	458.018		4977.5	445.18		4977.5	419.831		4977.5	0.931408		4977.5	0.943801		4977.5	0.93645		4977.5	0.937219	0.00623223			4982.5	400.647		4982.5			4982.5	410.028		4982.5	366.082		4982.5	-34.565		4982.5	373.458
4982.5	499.708		4982.5	488.421		4982.5	462.323		4982.5	456.353		4982.5	445.137		4982.5	420.887		4982.5	0.928023		4982.5	0.943709		4982.5	0.938804		4982.5	0.936846	0.00802445			4987.5	401.668		4987.5			4987.5	413.033		4987.5	367.102		4987.5	-34.565		4987.5	376.464
4987.5	499.68		4987.5	485.68		4987.5	461.114		4987.5	456.325		4987.5	442.395		4987.5	419.678		4987.5	0.927966		4987.5	0.937897		4987.5	0.936108		4987.5	0.933991	0.00529337			4992.5	403.058		4992.5			4992.5	414.15		4992.5	368.492		4992.5	-34.565		4992.5	377.581
4992.5	501.963		4992.5	483.786		4992.5	463.586		4992.5	458.607		4992.5	440.502		4992.5	422.15		4992.5	0.932607		4992.5	0.933883		4992.5	0.941622		4992.5	0.936037	0.00487826			4997.5	402.926		4997.5			4997.5	415.761		4997.5	368.361		4997.5	-34.565		4997.5	379.192
4997.5	501.535		4997.5	481.478		4997.5	465.82		4997.5	458.18		4997.5	438.193		4997.5	424.384		4997.5	0.931738		4997.5	0.928989		4997.5	0.946604		4997.5	0.935777	0.00947691			5002.5	403.816		5002.5			5002.5	411.938		5002.5	369.25		5002.5	-34.565		5002.5	375.369
5002.5	504.44		5002.5	485.825		5002.5	461.697		5002.5	461.084		5002.5	442.541		5002.5	420.261		5002.5	0.937645		5002.5	0.938206		5002.5	0.937408		5002.5	0.937753	0.00041004			5007.5	402.48		5007.5			5007.5	412.331		5007.5	367.914		5007.5	-34.565		5007.5	375.762
5007.5	500.918		5007.5	485.539		5007.5	460.192		5007.5	457.563		5007.5	442.255		5007.5	418.756		5007.5	0.930484		5007.5	0.9376		5007.5	0.934052		5007.5	0.934045	0.00355832			5012.5	402.835		5012.5			5012.5	411.866		5012.5	368.269		5012.5	-34.565		5012.5	375.297
5012.5	502.62		5012.5	487.193		5012.5	461.749		5012.5	459.265		5012.5	443.909		5012.5	420.313		5012.5	0.933944		5012.5	0.941106		5012.5	0.937524		5012.5	0.937525	0.00358136			5017.5	405.79		5017.5			5017.5	407.898		5017.5	371.225		5017.5	-34.565		5017.5	371.328
5017.5	501.214		5017.5	489.419		5017.5	459.391		5017.5	457.858		5017.5	446.135		5017.5	417.955		5017.5	0.931084		5017.5	0.945825		5017.5	0.932265		5017.5	0.936391	0.00819116			5022.5	403.111		5022.5			5022.5	414.235		5022.5	368.545		5022.5	-34.565		5022.5	377.666
5022.5	502.281		5022.5	483.681		5022.5	458.501		5022.5	458.926		5022.5	440.396		5022.5	417.065		5022.5	0.933254		5022.5	0.93366		5022.5	0.93028		5022.5	0.932398	0.00184575			5027.5	403.835		5027.5			5027.5	411.432		5027.5	369.27		5027.5	-34.565		5027.5	374.863
5027.5	504.268		5027.5	484.961		5027.5	464.94		5027.5	460.913		5027.5	441.676		5027.5	423.504		5027.5	0.937296		5027.5	0.936374		5027.5	0.944642		5027.5	0.939437	0.00453101			5032.5	403.771		5032.5			5032.5	412.026		5032.5	369.205		5032.5	-34.565		5032.5	375.457
5032.5	500.734		5032.5	487.463		5032.5	458.61		5032.5	457.378		5032.5	444.179		5032.5	417.174		5032.5	0.930108		5032.5	0.941678		5032.5	0.930523		5032.5	0.934103	0.00656375			5037.5	402.672		5037.5			5037.5	411.286		5037.5	368.107		5037.5	-34.565		5037.5	374.717
5037.5	498.468		5037.5	484.329		5037.5	462.858		5037.5	455.112		5037.5	441.045		5037.5	421.422		5037.5	0.9255		5037.5	0.935034		5037.5	0.939999		5037.5	0.933511	0.00736829			5042.5	400.477		5042.5			5042.5	415.969		5042.5	365.911		5042.5	-34.565		5042.5	379.4
5042.5	504.45		5042.5	484.978		5042.5	464.457		5042.5	461.094		5042.5	441.693		5042.5	423.021		5042.5	0.937665		5042.5	0.936409		5042.5	0.943565		5042.5	0.939213	0.00382114			5047.5	400.725		5047.5			5047.5	411.509		5047.5	366.159		5047.5	-34.565		5047.5	374.94
5047.5	500.955		5047.5	485.713		5047.5	462.575		5047.5	457.599		5047.5	442.429		5047.5	421.139		5047.5	0.930557		5047.5	0.937969		5047.5	0.939367		5047.5	0.935965	0.00473462			5052.5	399.553		5052.5			5052.5	408.481		5052.5	364.987		5052.5	-34.565		5052.5	371.912
5052.5	505.444		5052.5	485.541		5052.5	463.899		5052.5	462.089		5052.5	442.256		5052.5	422.463		5052.5	0.939687		5052.5	0.937603		5052.5	0.94232		5052.5	0.93987	0.0023637			5057.5	402.694		5057.5			5057.5	412.101		5057.5	368.128		5057.5	-34.565		5057.5	375.532
5057.5	500.942		5057.5	486.427		5057.5	463.591		5057.5	457.587		5057.5	443.143		5057.5	422.155		5057.5	0.930532		5057.5	0.939482		5057.5	0.941633		5057.5	0.937216	0.005887			5062.5	406.413		5062.5			5062.5	411.582		5062.5	371.847		5062.5	-34.565		5062.5	375.013
5062.5	510.11		5062.5	488.362		5062.5	459.145		5062.5	466.754		5062.5	445.077		5062.5	417.709		5062.5	0.949175		5062.5	0.943584		5062.5	0.931716		5062.5	0.941491	0.00891566			5067.5	402.559		5067.5			5067.5	413.741		5067.5	367.993		5067.5	-34.565		5067.5	377.172
5067.5	505.04		5067.5	485.621		5067.5	463.819		5067.5	461.685		5067.5	442.337		5067.5	422.383		5067.5	0.938865		5067.5	0.937773		5067.5	0.942141		5067.5	0.939593	0.00227301			5072.5	401.518		5072.5			5072.5	413.98		5072.5	366.952		5072.5	-34.565		5072.5	377.411
5072.5	505.298		5072.5	486.155		5072.5	464.389		5072.5	461.942		5072.5	442.87		5072.5	422.953		5072.5	0.939389		5072.5	0.938904		5072.5	0.943414		5072.5	0.940569	0.00247564			5077.5	401.856		5077.5			5077.5	412.722		5077.5	367.29		5077.5	-34.565		5077.5	376.153
5077.5	500.467		5077.5	484.339		5077.5	461.51		5077.5	457.112		5077.5	441.055		5077.5	420.074		5077.5	0.929566		5077.5	0.935056		5077.5	0.936992		5077.5	0.933871	0.00385208			5082.5	404.57		5082.5			5082.5	411.543		5082.5	370.005		5082.5	-34.565		5082.5	374.974
5082.5	500.719		5082.5	486.317		5082.5	462.95		5082.5	457.363		5082.5	443.033		5082.5	421.514		5082.5	0.930078		5082.5	0.939249		5082.5	0.940203		5082.5	0.93651	0.00559075			5087.5	401.244		5087.5			5087.5	409.707		5087.5	366.679		5087.5	-34.565		5087.5	373.138
5087.5	503.531		5087.5	485.136		5087.5	463.997		5087.5	460.176		5087.5	441.851		5087.5	422.561		5087.5	0.935797		5087.5	0.936744		5087.5	0.94254		5087.5	0.93836	0.00365018			5092.5	403.481		5092.5			5092.5	414.847		5092.5	368.916		5092.5	-34.565		5092.5	378.278
5092.5	506.64		5092.5	487.529		5092.5	460.137		5092.5	463.284		5092.5	444.245		5092.5	418.702		5092.5	0.942118		5092.5	0.941818		5092.5	0.93393		5092.5	0.939289	0.00464329			5097.5	404.441		5097.5			5097.5	410.249		5097.5	369.876		5097.5	-34.565		5097.5	373.68
5097.5	501.78		5097.5	485.779		5097.5	462.96		5097.5	458.425		5097.5	442.494		5097.5	421.524		5097.5	0.932236		5097.5	0.938107		5097.5	0.940226		5097.5	0.936857	0.00413951			5102.5	400.246		5102.5			5102.5	408.494		5102.5	365.68		5102.5	-34.565		5102.5	371.925
5102.5	504.156		5102.5	487.616		5102.5	465.674		5102.5	460.801		5102.5	444.331		5102.5	424.238		5102.5	0.937068		5102.5	0.942002		5102.5	0.94628		5102.5	0.941783	0.00460969			5107.5	403.807		5107.5			5107.5	410.176		5107.5	369.241		5107.5	-34.565		5107.5	373.607
5107.5	504.457		5107.5	486.644		5107.5	461.683		5107.5	461.101		5107.5	443.359		5107.5	420.247		5107.5	0.937679		5107.5	0.939941		5107.5	0.937377		5107.5	0.938332	0.00140116			5112.5	403.272		5112.5			5112.5	411.037		5112.5	368.706		5112.5	-34.565		5112.5	374.468
5112.5	505.702		5112.5	486.862		5112.5	465.785		5112.5	462.346		5112.5	443.578		5112.5	424.349		5112.5	0.940211		5112.5	0.940404		5112.5	0.946527		5112.5	0.942381	0.00359234			5117.5	402.171		5117.5			5117.5	413.089		5117.5	367.605		5117.5	-34.565		5117.5	376.52
5117.5	503.717		5117.5	490.713		5117.5	463.589		5117.5	460.361		5117.5	447.429		5117.5	422.154		5117.5	0.936174		5117.5	0.948569		5117.5	0.94163		5117.5	0.942124	0.00621233			5122.5	403.011		5122.5			5122.5	408.85		5122.5	368.445		5122.5	-34.565		5122.5	372.281
5122.5	504.38		5122.5	486.651		5122.5	466.776		5122.5	461.025		5122.5	443.366		5122.5	425.34		5122.5	0.937523		5122.5	0.939956		5122.5	0.948737		5122.5	0.942072	0.00589885			5127.5	400.292		5127.5			5127.5	414.054		5127.5	365.726		5127.5	-34.565		5127.5	377.485
5127.5	505.05		5127.5	491.642		5127.5	467.16		5127.5	461.695		5127.5	448.357		5127.5	425.724		5127.5	0.938886		5127.5	0.950538		5127.5	0.949594		5127.5	0.946339	0.0064719			5132.5	404.624		5132.5			5132.5	409.388		5132.5	370.058		5132.5	-34.565		5132.5	372.819
5132.5	504.867		5132.5	484.767		5132.5	461.898		5132.5	461.512		5132.5	441.482		5132.5	420.462		5132.5	0.938514		5132.5	0.935962		5132.5	0.937857		5132.5	0.937444	0.00132516			5137.5	401.709		5137.5			5137.5	412.359		5137.5	367.144		5137.5	-34.565		5137.5	375.79
5137.5	502.806		5137.5	488.179		5137.5	461.768		5137.5	459.451		5137.5	444.894		5137.5	420.332		5137.5	0.934323		5137.5	0.943196		5137.5	0.937567		5137.5	0.938362	0.00448935			5142.5	401.645		5142.5			5142.5	409.584		5142.5	367.079		5142.5	-34.565		5142.5	373.015
5142.5	501.245		5142.5	487.785		5142.5	461.008		5142.5	457.89		5142.5	444.501		5142.5	419.572		5142.5	0.931148		5142.5	0.942361		5142.5	0.935871		5142.5	0.93646	0.00562993			5147.5	401.538		5147.5			5147.5	409.812		5147.5	366.972		5147.5	-34.565		5147.5	373.243
5147.5	507.414		5147.5	487.471		5147.5	464.596		5147.5	464.059		5147.5	444.186		5147.5	423.16		5147.5	0.943693		5147.5	0.941694		5147.5	0.943874		5147.5	0.943087	0.00120971			5152.5	404.611		5152.5			5152.5	409.247		5152.5	370.045		5152.5	-34.565		5152.5	372.678
5152.5	505.408		5152.5	486.894		5152.5	466.703		5152.5	462.053		5152.5	443.61		5152.5	425.267		5152.5	0.939614		5152.5	0.940472		5152.5	0.948574		5152.5	0.942887	0.00494402			5157.5	404.127		5157.5			5157.5	413.189		5157.5	369.561		5157.5	-34.565		5157.5	376.62
5157.5	505.022		5157.5	488.01		5157.5	464.312		5157.5	461.667		5157.5	444.726		5157.5	422.876		5157.5	0.938829		5157.5	0.942839		5157.5	0.943241		5157.5	0.941636	0.00243921			5162.5	405.906		5162.5			5162.5	411.681		5162.5	371.341		5162.5	-34.565		5162.5	375.112
5162.5	505.959		5162.5	488.578		5162.5	461.833		5162.5	462.603		5162.5	445.293		5162.5	420.397		5162.5	0.940733		5162.5	0.944041		5162.5	0.937712		5162.5	0.940829	0.00316576			5167.5	399.143		5167.5			5167.5	410.314		5167.5	364.577		5167.5	-34.565		5167.5	373.745
5167.5	503.778		5167.5	484.629		5167.5	460.689		5167.5	460.423		5167.5	441.344		5167.5	419.253		5167.5	0.936299		5167.5	0.935669		5167.5	0.935159		5167.5	0.935709	0.00057084			5172.5	403.273		5172.5			5172.5	409.865		5172.5	368.708		5172.5	-34.565		5172.5	373.296
5172.5	508.177		5172.5	488.203		5172.5	467.107		5172.5	464.822		5172.5	444.918		5172.5	425.672		5172.5	0.945245		5172.5	0.943246		5172.5	0.949477		5172.5	0.945989	0.00318127			5177.5	402.611		5177.5			5177.5	410.62		5177.5	368.046		5177.5	-34.565		5177.5	374.051
5177.5	501.847		5177.5	489.209		5177.5	465.159		5177.5	458.492		5177.5	445.925		5177.5	423.723		5177.5	0.932373		5177.5	0.945381		5177.5	0.94513		5177.5	0.940961	0.0074389			5182.5	402.837		5182.5			5182.5	411.331		5182.5	368.271		5182.5	-34.565		5182.5	374.762
5182.5	503.125		5182.5	482.323		5182.5	465.691		5182.5	459.77		5182.5	439.039		5182.5	424.255		5182.5	0.934971		5182.5	0.930781		5182.5	0.946317		5182.5	0.937356	0.00803794			5187.5	403.225		5187.5			5187.5	410.767		5187.5	368.66		5187.5	-34.565		5187.5	374.198
5187.5	504.195		5187.5	492.776		5187.5	463.864		5187.5	460.839		5187.5	449.491		5187.5	422.428		5187.5	0.937146		5187.5	0.952941		5187.5	0.942242		5187.5	0.94411	0.00806147			5192.5	405.051		5192.5			5192.5	412.538		5192.5	370.485		5192.5	-34.565		5192.5	375.969
5192.5	506.835		5192.5	483.613		5192.5	464.194		5192.5	463.479		5192.5	440.329		5192.5	422.758		5192.5	0.942515		5192.5	0.933516		5192.5	0.942978		5192.5	0.93967	0.00533415			5197.5	404.129		5197.5			5197.5	410.354		5197.5	369.564		5197.5	-34.565		5197.5	373.785
5197.5	505.398		5197.5	488.699		5197.5	463.643		5197.5	462.043		5197.5	445.414		5197.5	422.207		5197.5	0.939594		5197.5	0.944298		5197.5	0.941749		5197.5	0.94188	0.00235491			5202.5	401.933		5202.5			5202.5	413.285		5202.5	367.367		5202.5	-34.565		5202.5	376.716
5202.5	506.389		5202.5	484.031		5202.5	462.935		5202.5	463.034		5202.5	440.747		5202.5	421.499		5202.5	0.94161		5202.5	0.934403		5202.5	0.94017		5202.5	0.938727	0.00381363			5207.5	402.049		5207.5			5207.5	411.809		5207.5	367.484		5207.5	-34.565		5207.5	375.24
5207.5	508.496		5207.5	489.759		5207.5	462.512		5207.5	465.141		5207.5	446.475		5207.5	421.076		5207.5	0.945894		5207.5	0.946546		5207.5	0.939227		5207.5	0.943889	0.00405027			5212.5	401.975		5212.5			5212.5	411.365		5212.5	367.409		5212.5	-34.565		5212.5	374.796
5212.5	503.761		5212.5	484.987		5212.5	461.894		5212.5	460.406		5212.5	441.703		5212.5	420.458		5212.5	0.936265		5212.5	0.93643		5212.5	0.937848		5212.5	0.936847	0.00087018			5217.5	404.529		5217.5			5217.5	411.412		5217.5	369.963		5217.5	-34.565		5217.5	374.843
5217.5	502.838		5217.5	490.804		5217.5	463.536		5217.5	459.482		5217.5	447.519		5217.5	422.1		5217.5	0.934387		5217.5	0.94876		5217.5	0.941511		5217.5	0.941553	0.00718685			5222.5	402.007		5222.5			5222.5			5222.5	367.441		5222.5	-34.565		5222.5	-36.5691
5222.5	506.316		5222.5	488.108		5222.5	463.801		5222.5	462.961		5222.5	444.823		5222.5	422.366		5222.5	0.94146		5222.5	0.943046		5222.5	0.942103		5222.5	0.942203	0.00079755			5227.5	404.029		5227.5			5227.5			5227.5	369.463		5227.5	-34.565		5227.5	-36.5691
5227.5	503.668		5227.5	485.913		5227.5	462.978		5227.5	460.313		5227.5	442.629		5227.5	421.543		5227.5	0.936075		5227.5	0.938393		5227.5	0.940267		5227.5	0.938245	0.00209976			5232.5	403.972		5232.5			5232.5			5232.5	369.407		5232.5	-34.565		5232.5	-36.5691
5232.5	507.501		5232.5	490.76		5232.5	467.039		5232.5	464.146		5232.5	447.475		5232.5	425.603		5232.5	0.94387		5232.5	0.948668		5232.5	0.949325		5232.5	0.947287	0.00297813			5237.5	403.15		5237.5			5237.5			5237.5	368.584		5237.5	-34.565		5237.5	-36.5691
5237.5	502.542		5237.5	490.315		5237.5	464.736		5237.5	459.187		5237.5	447.03		5237.5	423.3		5237.5	0.933785		5237.5	0.947724		5237.5	0.944187		5237.5	0.941899	0.0072453			5242.5	398.705		5242.5			5242.5			5242.5	364.139		5242.5	-34.565		5242.5	-36.5691
5242.5	504.196		5242.5	487.25		5242.5	462.089		5242.5	460.84		5242.5	443.966		5242.5	420.653		5242.5	0.937148		5242.5	0.941227		5242.5	0.938282		5242.5	0.938886	0.00210559			5247.5	402.809		5247.5			5247.5			5247.5	368.244		5247.5	-34.565		5247.5	-36.5691
5247.5	504.445		5247.5	487.222		5247.5	465.056		5247.5	461.09		5247.5	443.938		5247.5	423.62		5247.5	0.937656		5247.5	0.941167		5247.5	0.944902		5247.5	0.941242	0.00362326			5252.5	400.878		5252.5			5252.5			5252.5	366.313		5252.5	-34.565		5252.5	-36.5691
5252.5	505.89		5252.5	488.259		5252.5	463.873		5252.5	462.535		5252.5	444.975		5252.5	422.438		5252.5	0.940594		5252.5	0.943366		5252.5	0.942263		5252.5	0.942074	0.00139596			5257.5	402.314		5257.5			5257.5			5257.5	367.749		5257.5	-34.565		5257.5	-36.5691
5257.5	504.251		5257.5	488.83		5257.5	463.454		5257.5	460.896		5257.5	445.546		5257.5	422.018		5257.5	0.937262		5257.5	0.944577		5257.5	0.941328		5257.5	0.941055	0.00366505			5262.5	405.53		5262.5			5262.5			5262.5	370.964		5262.5	-34.565		5262.5	-36.5691
5262.5	501.712		5262.5	487.1		5262.5	463.163		5262.5	458.357		5262.5	443.815		5262.5	421.728		5262.5	0.932099		5262.5	0.940908		5262.5	0.94068		5262.5	0.937895	0.00502134			5267.5	403.578		5267.5			5267.5			5267.5	369.012		5267.5	-34.565		5267.5	-36.5691
5267.5	505.88		5267.5	486.727		5267.5	463.186		5267.5	462.524		5267.5	443.443		5267.5	421.75		5267.5	0.940573		5267.5	0.940118		5267.5	0.940731		5267.5	0.940474	0.00031817			5272.5	401.221		5272.5			5272.5			5272.5	366.655		5272.5	-34.565		5272.5	-36.5691
5272.5	505.465		5272.5	487.557		5272.5	465.593		5272.5	462.109		5272.5	444.272		5272.5	424.157		5272.5	0.939729		5272.5	0.941877		5272.5	0.946099		5272.5	0.942568	0.00324111			5277.5	398.69		5277.5			5277.5			5277.5	364.124		5277.5	-34.565		5277.5	-36.5691
5277.5	505.08		5277.5	488.832		5277.5	467.299		5277.5	461.725		5277.5	445.547		5277.5	425.863		5277.5	0.938947		5277.5	0.94458		5277.5	0.949904		5277.5	0.944477	0.00547945			5282.5	402.857		5282.5			5282.5			5282.5	368.291		5282.5	-34.565		5282.5	-36.5691
5282.5	505.348		5282.5	487.619		5282.5	464.453		5282.5	461.993		5282.5	444.334		5282.5	423.017		5282.5	0.939492		5282.5	0.942008		5282.5	0.943557		5282.5	0.941686	0.00205125			5287.5	402.563		5287.5			5287.5			5287.5	367.997		5287.5	-34.565		5287.5	-36.5691
5287.5	504.421		5287.5	490.264		5287.5	466.076		5287.5	461.066		5287.5	446.98		5287.5	424.641		5287.5	0.937606		5287.5	0.947617		5287.5	0.947177		5287.5	0.944134	0.00565701			5292.5	404.952		5292.5			5292.5			5292.5	370.386		5292.5	-34.565		5292.5	-36.5691
5292.5	508.942		5292.5	488.818		5292.5	464.437		5292.5	465.587		5292.5	445.533		5292.5	423.002		5292.5	0.946801		5292.5	0.94455		5292.5	0.943521		5292.5	0.944957	0.00167714			5297.5	404.126		5297.5			5297.5			5297.5	369.56		5297.5	-34.565		5297.5	-36.5691
5297.5	503.934		5297.5	491.595		5297.5	459.406		5297.5	460.579		5297.5	448.31		5297.5	417.97		5297.5	0.936617		5297.5	0.950438		5297.5	0.932298		5297.5	0.939784	0.00947583			5302.5	404.627		5302.5			5302.5			5302.5	370.061		5302.5	-34.565		5302.5	-36.5691
5302.5	508.597		5302.5	491.12		5302.5	467.572		5302.5	465.241		5302.5	447.836		5302.5	426.137		5302.5	0.946098		5302.5	0.949432		5302.5	0.950514		5302.5	0.948681	0.00230162			5307.5	400.405		5307.5			5307.5			5307.5	365.839		5307.5	-34.565		5307.5	-36.5691
5307.5	504.253		5307.5	488.214		5307.5	464.676		5307.5	460.898		5307.5	444.929		5307.5	423.24		5307.5	0.937265		5307.5	0.94327		5307.5	0.944053		5307.5	0.941529	0.00371369			5312.5	404.758		5312.5			5312.5			5312.5	370.192		5312.5	-34.565		5312.5	-36.5691
5312.5	504.96		5312.5	488.306		5312.5	462.961		5312.5	461.605		5312.5	445.022		5312.5	421.525		5312.5	0.938703		5312.5	0.943466		5312.5	0.940229		5312.5	0.940799	0.00243199			5317.5	399.976		5317.5			5317.5			5317.5	365.411		5317.5	-34.565		5317.5	-36.5691
5317.5	506.495		5317.5	489.264		5317.5	466.903		5317.5	463.139		5317.5	445.979		5317.5	425.468		5317.5	0.941823		5317.5	0.945495		5317.5	0.949022		5317.5	0.945447	0.00359961			5322.5	405.276		5322.5			5322.5			5322.5	370.71		5322.5	-34.565		5322.5	-36.5691
5322.5	508.58		5322.5	487.93		5322.5	468.074		5322.5	465.225		5322.5	444.645		5322.5	426.638		5322.5	0.946064		5322.5	0.942668		5322.5	0.951632		5322.5	0.946788	0.00452603			5327.5	403.178		5327.5			5327.5			5327.5	368.612		5327.5	-34.565		5327.5	-36.5691
5327.5	507.718		5327.5	492.251		5327.5	465.529		5327.5	464.363		5327.5	448.966		5327.5	424.094		5327.5	0.944311		5327.5	0.951829		5327.5	0.945957		5327.5	0.947365	0.00395187			5332.5	402.165		5332.5			5332.5			5332.5	367.599		5332.5	-34.565		5332.5	-36.5691
5332.5	508.377		5332.5	494.428		5332.5	464.82		5332.5	465.022		5332.5	451.144		5332.5	423.385		5332.5	0.945652		5332.5	0.956445		5332.5	0.944376		5332.5	0.948824	0.00663022			5337.5	402.805		5337.5			5337.5			5337.5	368.239		5337.5	-34.565		5337.5	-36.5691
5337.5	506.288		5337.5	489.784		5337.5	467.324		5337.5	462.932		5337.5	446.5		5337.5	425.888		5337.5	0.941402		5337.5	0.9466		5337.5	0.949959		5337.5	0.945987	0.00431125			5342.5	398.698		5342.5			5342.5			5342.5	364.133		5342.5	-34.565		5342.5	-36.5691
5342.5	508.305		5342.5	493.296		5342.5	466.133		5342.5	464.95		5342.5	450.012		5342.5	424.697		5342.5	0.945505		5342.5	0.954045		5342.5	0.947303		5342.5	0.948951	0.00450201			5347.5	404.139		5347.5			5347.5			5347.5	369.573		5347.5	-34.565		5347.5	-36.5691
5347.5	507.38		5347.5	486.302		5347.5	464.405		5347.5	464.025		5347.5	443.017		5347.5	422.969		5347.5	0.943623		5347.5	0.939217		5347.5	0.943449		5347.5	0.942096	0.00249532			5352.5	402.971		5352.5			5352.5			5352.5	368.406		5352.5	-34.565		5352.5	-36.5691
5352.5	502.382		5352.5	489.369		5352.5	465.801		5352.5	459.027		5352.5	446.084		5352.5	424.365		5352.5	0.93346		5352.5	0.945719		5352.5	0.946562		5352.5	0.941913	0.00733326			5357.5	403.956		5357.5			5357.5			5357.5	369.391		5357.5	-34.565		5357.5	-36.5691
5357.5	507.45		5357.5	493.948		5357.5	463.702		5357.5	464.095		5357.5	450.664		5357.5	422.266		5357.5	0.943766		5357.5	0.955427		5357.5	0.94188		5357.5	0.947024	0.00733765			5362.5	404.474		5362.5			5362.5			5362.5	369.908		5362.5	-34.565		5362.5	-36.5691
5362.5	503.89		5362.5	488.937		5362.5	467.024		5362.5	460.535		5362.5	445.653		5362.5	425.588		5362.5	0.936527		5362.5	0.944804		5362.5	0.949291		5362.5	0.943541	0.0064749			5367.5	402.263		5367.5			5367.5			5367.5	367.697		5367.5	-34.565		5367.5	-36.5691
5367.5	508.243		5367.5	491.727		5367.5	463.095		5367.5	464.888		5367.5	448.442		5367.5	421.659		5367.5	0.945379		5367.5	0.950717		5367.5	0.940528		5367.5	0.945541	0.00509675			5372.5	404.613		5372.5			5372.5			5372.5	370.047		5372.5	-34.565		5372.5	-36.5691
5372.5	504.97		5372.5	490.871		5372.5	468.72		5372.5	461.614		5372.5	447.586		5372.5	427.284		5372.5	0.938722		5372.5	0.948903		5372.5	0.953073		5372.5	0.946899	0.00738245			5377.5	403.513		5377.5			5377.5			5377.5	368.947		5377.5	-34.565		5377.5	-36.5691
5377.5	508.107		5377.5	488.728		5377.5	468.947		5377.5	464.752		5377.5	445.443		5377.5	427.511		5377.5	0.945102		5377.5	0.94436		5377.5	0.953579		5377.5	0.94768	0.00512184			5382.5	403.785		5382.5			5382.5			5382.5	369.219		5382.5	-34.565		5382.5	-36.5691
5382.5	507.28		5382.5	488.431		5382.5	465.168		5382.5	463.925		5382.5	445.147		5382.5	423.732		5382.5	0.943421		5382.5	0.94373		5382.5	0.94515		5382.5	0.944101	0.00092214			5387.5	407.337		5387.5			5387.5			5387.5	372.772		5387.5	-34.565		5387.5	-36.5691
5387.5	507.627		5387.5	489.955		5387.5	465.219		5387.5	464.271		5387.5	446.67		5387.5	423.784		5387.5	0.944126		5387.5	0.946961		5387.5	0.945266		5387.5	0.945451	0.00142658			5392.5	404.355		5392.5			5392.5			5392.5	369.789		5392.5	-34.565		5392.5	-36.5691
5392.5	508.316		5392.5	488.502		5392.5	466.785		5392.5	464.961		5392.5	445.218		5392.5	425.349		5392.5	0.945528		5392.5	0.943881		5392.5	0.948758		5392.5	0.946056	0.00248073			5397.5	400.456		5397.5			5397.5			5397.5	365.89		5397.5	-34.565		5397.5	-36.5691
5397.5	506.291		5397.5	489.231		5397.5	468.243		5397.5	462.936		5397.5	445.947		5397.5	426.808		5397.5	0.941409		5397.5	0.945427		5397.5	0.952011		5397.5	0.946282	0.00535231			5402.5	402.995		5402.5			5402.5			5402.5	368.429		5402.5	-34.565		5402.5	-36.5691
5402.5	506.829		5402.5	486.454		5402.5	463.54		5402.5	463.474		5402.5	443.169		5402.5	422.104		5402.5	0.942504		5402.5	0.939539		5402.5	0.941519		5402.5	0.941187	0.00151001			5407.5	404.479		5407.5			5407.5			5407.5	369.913		5407.5	-34.565		5407.5	-36.5691
5407.5	504.687		5407.5	490.695		5407.5	462.342		5407.5	461.331		5407.5	447.411		5407.5	420.906		5407.5	0.938147		5407.5	0.948531		5407.5	0.938847		5407.5	0.941842	0.00580392			5412.5	402.323		5412.5			5412.5			5412.5	367.758		5412.5	-34.565		5412.5	-36.5691
5412.5	507.341		5412.5	488.25		5412.5	466.486		5412.5	463.986		5412.5	444.965		5412.5	425.05		5412.5	0.943544		5412.5	0.943346		5412.5	0.948091		5412.5	0.944994	0.00268383			5417.5	399.822		5417.5			5417.5			5417.5	365.257		5417.5	-34.565		5417.5	-36.5691
5417.5	508.474		5417.5	492.325		5417.5	466.352		5417.5	465.119		5417.5	449.04		5417.5	424.916		5417.5	0.945849		5417.5	0.951985		5417.5	0.947792		5417.5	0.948542	0.00313584			5422.5	401.598		5422.5			5422.5			5422.5	367.032		5422.5	-34.565		5422.5	-36.5691
5422.5	513.471		5422.5	486.44		5422.5	467.596		5422.5	470.116		5422.5	443.155		5422.5	426.161		5422.5	0.95601		5422.5	0.939509		5422.5	0.950568		5422.5	0.948695	0.00840844			5427.5	403.391		5427.5			5427.5			5427.5	368.825		5427.5	-34.565		5427.5	-36.5691
5427.5	509.882		5427.5	489.788		5427.5	469.46		5427.5	466.527		5427.5	446.503		5427.5	428.024		5427.5	0.948712		5427.5	0.946607		5427.5	0.954724		5427.5	0.950015	0.00421236			5432.5	402.515		5432.5			5432.5			5432.5	367.95		5432.5	-34.565		5432.5	-36.5691
5432.5	510.523		5432.5	488.995		5432.5	468.351		5432.5	467.168		5432.5	445.711		5432.5	426.915		5432.5	0.950015		5432.5	0.944927		5432.5	0.95225		5432.5	0.949064	0.00375351			5437.5	402.911		5437.5			5437.5			5437.5	368.346		5437.5	-34.565		5437.5	-36.5691
5437.5	510.237		5437.5	493.371		5437.5	468.821		5437.5	466.882		5437.5	450.086		5437.5	427.385		5437.5	0.949435		5437.5	0.954203		5437.5	0.953299		5437.5	0.952312	0.00253275			5442.5	404.203		5442.5			5442.5			5442.5	369.638		5442.5	-34.565		5442.5	-36.5691
5442.5	508.385		5442.5	490.455		5442.5	469.199		5442.5	465.03		5442.5	447.171		5442.5	427.763		5442.5	0.945668		5442.5	0.948022		5442.5	0.954143		5442.5	0.949278	0.00437472			5447.5	402.592		5447.5			5447.5			5447.5	368.026		5447.5	-34.565		5447.5	-36.5691
5447.5	506.141		5447.5	491.755		5447.5	470.347		5447.5	462.786		5447.5	448.471		5447.5	428.911		5447.5	0.941105		5447.5	0.950778		5447.5	0.956702		5447.5	0.949528	0.00787328			5452.5	404.948		5452.5			5452.5			5452.5	370.383		5452.5	-34.565		5452.5	-36.5691
5452.5	508.098		5452.5	493.765		5452.5	466.652		5452.5	464.743		5452.5	450.48		5452.5	425.216		5452.5	0.945085		5452.5	0.955038		5452.5	0.948461		5452.5	0.949528	0.00506187			5457.5	401.647		5457.5			5457.5			5457.5	367.081		5457.5	-34.565		5457.5	-36.5691
5457.5	508.995		5457.5	491.296		5457.5	467.593		5457.5	465.64		5457.5	448.012		5457.5	426.157		5457.5	0.946909		5457.5	0.949805		5457.5	0.950559		5457.5	0.949091	0.00192722			5462.5	405.711		5462.5			5462.5			5462.5	371.146		5462.5	-34.565		5462.5	-36.5691
5462.5	503.112		5462.5	490.779		5462.5	466.821		5462.5	459.757		5462.5	447.494		5462.5	425.385		5462.5	0.934945		5462.5	0.948707		5462.5	0.948838		5462.5	0.944164	0.00798396			5467.5	405.043		5467.5			5467.5			5467.5	370.478		5467.5	-34.565		5467.5	-36.5691
5467.5	507.093		5467.5	489.939		5467.5	470.097		5467.5	463.738		5467.5	446.654		5467.5	428.661		5467.5	0.94304		5467.5	0.946927		5467.5	0.956144		5467.5	0.948704	0.00673016			5472.5	402.214		5472.5			5472.5			5472.5	367.649		5472.5	-34.565		5472.5	-36.5691
5472.5	507.777		5472.5	492.564		5472.5	469.299		5472.5	464.422		5472.5	449.279		5472.5	427.863		5472.5	0.944432		5472.5	0.952492		5472.5	0.954365		5472.5	0.95043	0.00527809			5477.5	401.52		5477.5			5477.5			5477.5	366.955		5477.5	-34.565		5477.5	-36.5691
5477.5	504.121		5477.5	491.915		5477.5	468.26		5477.5	460.766		5477.5	448.63		5477.5	426.824		5477.5	0.936997		5477.5	0.951116		5477.5	0.952048		5477.5	0.94672	0.00843371			5482.5	401.426		5482.5			5482.5			5482.5	366.86		5482.5	-34.565		5482.5	-36.5691
5482.5	509.683		5482.5	491.813		5482.5	465.814		5482.5	466.328		5482.5	448.529		5482.5	424.378		5482.5	0.948307		5482.5	0.950901		5482.5	0.946592		5482.5	0.9486	0.00216917			5487.5	401.851		5487.5			5487.5			5487.5	367.285		5487.5	-34.565		5487.5	-36.5691
5487.5	508.68		5487.5	491.551		5487.5	467.449		5487.5	465.324		5487.5	448.267		5487.5	426.013		5487.5	0.946267		5487.5	0.950345		5487.5	0.950239		5487.5	0.94895	0.0023246			5492.5	403.514		5492.5			5492.5			5492.5	368.948		5492.5	-34.565		5492.5	-36.5691
5492.5	510.105		5492.5	490.517		5492.5	465.112		5492.5	466.749		5492.5	447.233		5492.5	423.676		5492.5	0.949165		5492.5	0.948153		5492.5	0.945026		5492.5	0.947448	0.00215773			5497.5	399.277		5497.5			5497.5			5497.5	364.711		5497.5	-34.565		5497.5	-36.5691
5497.5	507.987		5497.5	493.882		5497.5	466.422		5497.5	464.631		5497.5	450.597		5497.5	424.986		5497.5	0.944857		5497.5	0.955287		5497.5	0.947948		5497.5	0.949364	0.00535684			5502.5	406.118		5502.5			5502.5			5502.5	371.552		5502.5	-34.565		5502.5	-36.5691
5502.5	506.471		5502.5	491.737		5502.5	465.7		5502.5	463.115		5502.5	448.453		5502.5	424.264		5502.5	0.941775		5502.5	0.95074		5502.5	0.946338		5502.5	0.946284	0.00448274			5507.5	405.144		5507.5			5507.5			5507.5	370.578		5507.5	-34.565		5507.5	-36.5691
5507.5	507.016		5507.5	491.317		5507.5	470.997		5507.5	463.66		5507.5	448.033		5507.5	429.562		5507.5	0.942883		5507.5	0.949849		5507.5	0.958154		5507.5	0.950295	0.0076452			5512.5	404.887		5512.5			5512.5			5512.5	370.322		5512.5	-34.565		5512.5	-36.5691
5512.5	506.738		5512.5	489.314		5512.5	465.893		5512.5	463.383		5512.5	446.03		5512.5	424.457		5512.5	0.942318		5512.5	0.945603		5512.5	0.946767		5512.5	0.944896	0.00230724			5517.5	404.137		5517.5			5517.5			5517.5	369.572		5517.5	-34.565		5517.5	-36.5691
5517.5	507.821		5517.5	490.468		5517.5	468.265		5517.5	464.466		5517.5	447.184		5517.5	426.829		5517.5	0.944521		5517.5	0.94805		5517.5	0.952058		5517.5	0.948209	0.0037714			5522.5	401.724		5522.5			5522.5			5522.5	367.158		5522.5	-34.565		5522.5	-36.5691
5522.5	506.778		5522.5	490.487		5522.5	468.809		5522.5	463.423		5522.5	447.203		5522.5	427.373		5522.5	0.9424		5522.5	0.948089		5522.5	0.953272		5522.5	0.94792	0.00543793			5527.5	403.851		5527.5			5527.5			5527.5	369.285		5527.5	-34.565		5527.5	-36.5691
5527.5	510.301		5527.5	490.577		5527.5	466.867		5527.5	466.946		5527.5	447.292		5527.5	425.431		5527.5	0.949564		5527.5	0.94828		5527.5	0.94894		5527.5	0.948928	0.00064233			5532.5	401.719		5532.5			5532.5			5532.5	367.154		5532.5	-34.565		5532.5	-36.5691
5532.5	511.031		5532.5	497.664		5532.5	469.87		5532.5	467.676		5532.5	454.379		5532.5	428.434		5532.5	0.951049		5532.5	0.963305		5532.5	0.955639		5532.5	0.956664	0.006192			5537.5	407.551		5537.5			5537.5			5537.5	372.986		5537.5	-34.565		5537.5	-36.5691
5537.5	507.655		5537.5	490.687		5537.5	468.139		5537.5	464.3		5537.5	447.403		5537.5	426.704		5537.5	0.944184		5537.5	0.948514		5537.5	0.951779		5537.5	0.948159	0.00380999			5542.5	402.954		5542.5			5542.5			5542.5	368.389		5542.5	-34.565		5542.5	-36.5691
5542.5	508.985		5542.5	496.529		5542.5	465.063		5542.5	465.629		5542.5	453.245		5542.5	423.628		5542.5	0.946887		5542.5	0.960899		5542.5	0.944918		5542.5	0.950901	0.00871395			5547.5	401.902		5547.5			5547.5			5547.5	367.336		5547.5	-34.565		5547.5	-36.5691
5547.5	507.634		5547.5	497.051		5547.5	469.664		5547.5	464.278		5547.5	453.766		5547.5	428.228		5547.5	0.94414		5547.5	0.962004		5547.5	0.955179		5547.5	0.953774	0.00901477			5552.5	402.721		5552.5			5552.5			5552.5	368.156		5552.5	-34.565		5552.5	-36.5691
5552.5	513.256		5552.5	489.407		5552.5	470.457		5552.5	469.901		5552.5	446.122		5552.5	429.021		5552.5	0.955574		5552.5	0.945799		5552.5	0.956948		5552.5	0.952774	0.00607915			5557.5	404.194		5557.5			5557.5			5557.5	369.628		5557.5	-34.565		5557.5	-36.5691
5557.5	509.617		5557.5	489.045		5557.5	472.816		5557.5	466.261		5557.5	445.761		5557.5	431.381		5557.5	0.948172		5557.5	0.945033		5557.5	0.962211		5557.5	0.951805	0.0091471			5562.5	402.947		5562.5			5562.5			5562.5	368.382		5562.5	-34.565		5562.5	-36.5691
5562.5	506.371		5562.5	492.414		5562.5	467.681		5562.5	463.015		5562.5	449.13		5562.5	426.245		5562.5	0.941571		5562.5	0.952175		5562.5	0.950757		5562.5	0.948168	0.00575657			5567.5	403.679		5567.5			5567.5			5567.5	369.114		5567.5	-34.565		5567.5	-36.5691
5567.5	510.888		5567.5	491.638		5567.5	467.686		5567.5	467.533		5567.5	448.353		5567.5	426.25		5567.5	0.950758		5567.5	0.950529		5567.5	0.950768		5567.5	0.950685	0.00013534			5572.5	403.561		5572.5			5572.5			5572.5	368.995		5572.5	-34.565		5572.5	-36.5691
5572.5	510.862		5572.5	491.231		5572.5	467.942		5572.5	467.507		5572.5	447.946		5572.5	426.506		5572.5	0.950705		5572.5	0.949666		5572.5	0.951339		5572.5	0.95057	0.00084456			5577.5	403.109		5577.5			5577.5			5577.5	368.543		5577.5	-34.565		5577.5	-36.5691
5577.5	507.808		5577.5	495.138		5577.5	467.99		5577.5	464.453		5577.5	451.853		5577.5	426.554		5577.5	0.944494		5577.5	0.957949		5577.5	0.951446		5577.5	0.951296	0.00672886			5582.5	405.468		5582.5			5582.5			5582.5	370.902		5582.5	-34.565		5582.5	-36.5691
5582.5	506.472		5582.5	494.022		5582.5	467.57		5582.5	463.116		5582.5	450.738		5582.5	426.135		5582.5	0.941777		5582.5	0.955585		5582.5	0.95051		5582.5	0.94929	0.00698417			5587.5	403.295		5587.5			5587.5			5587.5	368.73		5587.5	-34.565		5587.5	-36.5691
5587.5	510.15		5587.5	493.444		5587.5	468.989		5587.5	466.794		5587.5	450.16		5587.5	427.553		5587.5	0.949256		5587.5	0.954359		5587.5	0.953674		5587.5	0.95243	0.00276969			5592.5	402.64		5592.5			5592.5			5592.5	368.074		5592.5	-34.565		5592.5	-36.5691
5592.5	506.877		5592.5	495.354		5592.5	468.533		5592.5	463.521		5592.5	452.07		5592.5	427.097		5592.5	0.9426		5592.5	0.958408		5592.5	0.952657		5592.5	0.951222	0.00800107			5597.5	404.21		5597.5			5597.5			5597.5	369.645		5597.5	-34.565		5597.5	-36.5691
5597.5	511.695		5597.5	496.085		5597.5	470.21		5597.5	468.34		5597.5	452.8		5597.5	428.774		5597.5	0.952398		5597.5	0.959957		5597.5	0.956397		5597.5	0.956251	0.00378119			5602.5	400.284		5602.5			5602.5			5602.5	365.718		5602.5	-34.565		5602.5	-36.5691
5602.5	510.334		5602.5	491.203		5602.5	469.795		5602.5	466.978		5602.5	447.918		5602.5	428.359		5602.5	0.94963		5602.5	0.949607		5602.5	0.955472		5602.5	0.95157	0.0033798			5607.5	399.248		5607.5			5607.5			5607.5	364.683		5607.5	-34.565		5607.5	-36.5691
5607.5	510.221		5607.5	493.325		5607.5	468.024		5607.5	466.866		5607.5	450.041		5607.5	426.588		5607.5	0.949401		5607.5	0.954106		5607.5	0.951521		5607.5	0.951676	0.00235636			5612.5	404.294		5612.5			5612.5			5612.5	369.728		5612.5	-34.565		5612.5	-36.5691
5612.5	505.935		5612.5	493.849		5612.5	470.798		5612.5	462.58		5612.5	450.564		5612.5	429.362		5612.5	0.940686		5612.5	0.955216		5612.5	0.957709		5612.5	0.951204	0.00919374			5617.5	403.809		5617.5			5617.5			5617.5	369.243		5617.5	-34.565		5617.5	-36.5691
5617.5	510.319		5617.5	491.446		5617.5	465.615		5617.5	466.964		5617.5	448.161		5617.5	424.179		5617.5	0.949601		5617.5	0.950122		5617.5	0.946147		5617.5	0.948624	0.00216031			5622.5	400.952		5622.5			5622.5			5622.5	366.386		5622.5	-34.565		5622.5	-36.5691
5622.5	512.829		5622.5	492.457		5622.5	470.5		5622.5	469.474		5622.5	449.173		5622.5	429.064		5622.5	0.954705		5622.5	0.952266		5622.5	0.957043		5622.5	0.954671	0.00238865			5627.5	403.25		5627.5			5627.5			5627.5	368.685		5627.5	-34.565		5627.5	-36.5691
5627.5	511.974		5627.5	492.519		5627.5	469.408		5627.5	468.618		5627.5	449.234		5627.5	427.973		5627.5	0.952965		5627.5	0.952397		5627.5	0.954609		5627.5	0.953324	0.00114893			5632.5	401.938		5632.5			5632.5			5632.5	367.372		5632.5	-34.565		5632.5	-36.5691
5632.5	511.655		5632.5	492.493		5632.5	468.96		5632.5	468.3		5632.5	449.208		5632.5	427.524		5632.5	0.952318		5632.5	0.952342		5632.5	0.953609		5632.5	0.952756	0.00073878			5637.5	403.763		5637.5			5637.5			5637.5	369.198		5637.5	-34.565		5637.5	-36.5691
5637.5	511.047		5637.5	493.999		5637.5	470.096		5637.5	467.692		5637.5	450.715		5637.5	428.66		5637.5	0.951081		5637.5	0.955536		5637.5	0.956143		5637.5	0.954253	0.00276407			5642.5	398.81		5642.5			5642.5			5642.5	364.244		5642.5	-34.565		5642.5	-36.5691
5642.5	509.904		5642.5	492.919		5642.5	470.505		5642.5	466.549		5642.5	449.635		5642.5	429.069		5642.5	0.948756		5642.5	0.953246		5642.5	0.957056		5642.5	0.953019	0.00415433			5647.5	404.012		5647.5			5647.5			5647.5	369.446		5647.5	-34.565		5647.5	-36.5691
5647.5	509.056		5647.5	491.516		5647.5	469.382		5647.5	465.7		5647.5	448.231		5647.5	427.946		5647.5	0.947031		5647.5	0.95027		5647.5	0.954551		5647.5	0.950617	0.00377172			5652.5	403.359		5652.5			5652.5			5652.5	368.794		5652.5	-34.565		5652.5	-36.5691
5652.5	512.91		5652.5	493.724		5652.5	468.177		5652.5	469.555		5652.5	450.439		5652.5	426.741		5652.5	0.95487		5652.5	0.954951		5652.5	0.951862		5652.5	0.953894	0.00176048			5657.5	403.195		5657.5			5657.5			5657.5	368.629		5657.5	-34.565		5657.5	-36.5691
5657.5	511.815		5657.5	494.388		5657.5	470.665		5657.5	468.46		5657.5	451.104		5657.5	429.229		5657.5	0.952644		5657.5	0.95636		5657.5	0.957412		5657.5	0.955472	0.00250544			5662.5	402.908		5662.5			5662.5			5662.5	368.343		5662.5	-34.565		5662.5	-36.5691
5662.5	512.34		5662.5	490.935		5662.5	472.446		5662.5	468.984		5662.5	447.65		5662.5	431.01		5662.5	0.95371		5662.5	0.949038		5662.5	0.961385		5662.5	0.954711	0.00623373			5667.5	402.439		5667.5			5667.5			5667.5	367.873		5667.5	-34.565		5667.5	-36.5691
5667.5	510.375		5667.5	493.737		5667.5	471.507		5667.5	467.02		5667.5	450.452		5667.5	430.071		5667.5	0.949714		5667.5	0.954978		5667.5	0.959289		5667.5	0.954661	0.00479543			5672.5	403.523		5672.5			5672.5			5672.5	368.957		5672.5	-34.565		5672.5	-36.5691
5672.5	512.255		5672.5	495.192		5672.5	471.034		5672.5	468.9		5672.5	451.908		5672.5	429.598		5672.5	0.953538		5672.5	0.958065		5672.5	0.958235		5672.5	0.956612	0.00266389			5677.5	401.336		5677.5			5677.5			5677.5	366.77		5677.5	-34.565		5677.5	-36.5691
5677.5	511.712		5677.5	494.959		5677.5	465.584		5677.5	468.357		5677.5	451.674		5677.5	424.148		5677.5	0.952434		5677.5	0.95757		5677.5	0.946078		5677.5	0.952027	0.00575672			5682.5	403.455		5682.5			5682.5			5682.5	368.889		5682.5	-34.565		5682.5	-36.5691
5682.5	509.275		5682.5	492.208		5682.5	467.208		5682.5	465.92		5682.5	448.924		5682.5	425.773		5682.5	0.947478		5682.5	0.951738		5682.5	0.949702		5682.5	0.94964	0.00213083			5687.5	403.081		5687.5			5687.5			5687.5	368.515		5687.5	-34.565		5687.5	-36.5691
5687.5	508.892		5687.5	496.032		5687.5	470.112		5687.5	465.537		5687.5	452.748		5687.5	428.676		5687.5	0.9467		5687.5	0.959845		5687.5	0.956178		5687.5	0.954241	0.00678334			5692.5	399.579		5692.5			5692.5			5692.5	365.013		5692.5	-34.565		5692.5	-36.5691
5692.5	509.104		5692.5	496.383		5692.5	467.725		5692.5	465.749		5692.5	453.099		5692.5	426.29		5692.5	0.947131		5692.5	0.960589		5692.5	0.950856		5692.5	0.952858	0.00694936			5697.5	403.697		5697.5			5697.5			5697.5	369.131		5697.5	-34.565		5697.5	-36.5691
5697.5	510.83		5697.5	496.557		5697.5	473.573		5697.5	467.475		5697.5	453.272		5697.5	432.137		5697.5	0.950639		5697.5	0.960957		5697.5	0.963899		5697.5	0.958498	0.00696322			5702.5	402.981		5702.5			5702.5			5702.5	368.415		5702.5	-34.565		5702.5	-36.5691
5702.5	511.359		5702.5	494.628		5702.5	467.751		5702.5	468.004		5702.5	451.344		5702.5	426.315		5702.5	0.951715		5702.5	0.956869		5702.5	0.950912		5702.5	0.953165	0.0032324			5707.5	401.488		5707.5			5707.5			5707.5	366.922		5707.5	-34.565		5707.5	-36.5691
5707.5	512.311		5707.5	493.999		5707.5	470.03		5707.5	468.956		5707.5	450.714		5707.5	428.594		5707.5	0.953652		5707.5	0.955534		5707.5	0.955995		5707.5	0.955061	0.00124132			5712.5	400.251		5712.5			5712.5			5712.5	365.686		5712.5	-34.565		5712.5	-36.5691
5712.5	511.557		5712.5	492.751		5712.5	470.559		5712.5	468.202		5712.5	449.466		5712.5	429.123		5712.5	0.952119		5712.5	0.952889		5712.5	0.957176		5712.5	0.954061	0.00272513			5717.5	403.598		5717.5			5717.5			5717.5	369.032		5717.5	-34.565		5717.5	-36.5691
5717.5	511.266		5717.5	494.163		5717.5	468.383		5717.5	467.911		5717.5	450.879		5717.5	426.947		5717.5	0.951526		5717.5	0.955883		5717.5	0.952322		5717.5	0.953244	0.00232019			5722.5	403.604		5722.5			5722.5			5722.5	369.038		5722.5	-34.565		5722.5	-36.5691
5722.5	516.969		5722.5	494.56		5722.5	469.548		5722.5	473.614		5722.5	451.275		5722.5	428.112		5722.5	0.963123		5722.5	0.956724		5722.5	0.954921		5722.5	0.958256	0.00431032			5727.5	405.529		5727.5			5727.5			5727.5	370.964		5727.5	-34.565		5727.5	-36.5691
5727.5	514.732		5727.5	494.914		5727.5	466.218		5727.5	471.377		5727.5	451.63		5727.5	424.782		5727.5	0.958574		5727.5	0.957475		5727.5	0.947492		5727.5	0.954514	0.00610567			5732.5	401.915		5732.5			5732.5			5732.5	367.35		5732.5	-34.565		5732.5	-36.5691
5732.5	514.87		5732.5	493.599		5732.5	465.862		5732.5	471.515		5732.5	450.314		5732.5	424.426		5732.5	0.958856		5732.5	0.954686		5732.5	0.946699		5732.5	0.953413	0.00617763			5737.5	402.654		5737.5			5737.5			5737.5	368.089		5737.5	-34.565		5737.5	-36.5691
5737.5	508.999		5737.5	497.416		5737.5	471.653		5737.5	465.643		5737.5	454.131		5737.5	430.217		5737.5	0.946916		5737.5	0.962779		5737.5	0.959616		5737.5	0.956437	0.00839585			5742.5	402.542		5742.5			5742.5			5742.5	367.977		5742.5	-34.565		5742.5	-36.5691
5742.5	512.659		5742.5	496.35		5742.5	470.382		5742.5	469.303		5742.5	453.066		5742.5	428.947		5742.5	0.954358		5742.5	0.96052		5742.5	0.956782		5742.5	0.95722	0.00310406			5747.5	402.455		5747.5			5747.5			5747.5	367.889		5747.5	-34.565		5747.5	-36.5691
5747.5	510.779		5747.5	497.22		5747.5	468.98		5747.5	467.424		5747.5	453.935		5747.5	427.544		5747.5	0.950537		5747.5	0.962363		5747.5	0.953654		5747.5	0.955518	0.00612929			5752.5	403.823		5752.5			5752.5			5752.5	369.257		5752.5	-34.565		5752.5	-36.5691
5752.5	513.837		5752.5	495.539		5752.5	470.644		5752.5	470.481		5752.5	452.255		5752.5	429.209		5752.5	0.956754		5752.5	0.9588		5752.5	0.957366		5752.5	0.95764	0.00105027			5757.5	404.678		5757.5			5757.5			5757.5	370.113		5757.5	-34.565		5757.5	-36.5691
5757.5	508.428		5757.5	493.326		5757.5	468.092		5757.5	465.073		5757.5	450.042		5757.5	426.656		5757.5	0.945755		5757.5	0.954108		5757.5	0.951673		5757.5	0.950512	0.00429564			5762.5	404.82		5762.5			5762.5			5762.5	370.255		5762.5	-34.565		5762.5	-36.5691
5762.5	514.521		5762.5	492.331		5762.5	472		5762.5	471.166		5762.5	449.047		5762.5	430.565		5762.5	0.958146		5762.5	0.952		5762.5	0.960391		5762.5	0.956846	0.00434435			5767.5	405.5		5767.5			5767.5			5767.5	370.935		5767.5	-34.565		5767.5	-36.5691
5767.5	511.203		5767.5	496.281		5767.5	471.695		5767.5	467.847		5767.5	452.996		5767.5	430.259		5767.5	0.951398		5767.5	0.960373		5767.5	0.95971		5767.5	0.95716	0.0050013			5772.5	403.07		5772.5			5772.5			5772.5	368.504		5772.5	-34.565		5772.5	-36.5691
5772.5	508.92		5772.5	495.338		5772.5	467.458		5772.5	465.565		5772.5	452.054		5772.5	426.022		5772.5	0.946756		5772.5	0.958374		5772.5	0.950259		5772.5	0.951796	0.00595933			5777.5	401.527		5777.5			5777.5			5777.5	366.961		5777.5	-34.565		5777.5	-36.5691
5777.5	513.5		5777.5	492.967		5777.5	475.616		5777.5	470.145		5777.5	449.682		5777.5	434.18		5777.5	0.956069		5777.5	0.953346		5777.5	0.968456		5777.5	0.959291	0.00805364			5782.5	404.4		5782.5			5782.5			5782.5	369.834		5782.5	-34.565		5782.5	-36.5691
5782.5	508.362		5782.5	495.842		5782.5	470.08		5782.5	465.007		5782.5	452.557		5782.5	428.644		5782.5	0.945621		5782.5	0.959442		5782.5	0.956108		5782.5	0.953723	0.00721254			5787.5	405.427		5787.5			5787.5			5787.5	370.861		5787.5	-34.565		5787.5	-36.5691
5787.5	511.012		5787.5	494.064		5787.5	471.243		5787.5	467.657		5787.5	450.779		5787.5	429.807		5787.5	0.95101		5787.5	0.955672		5787.5	0.958701		5787.5	0.955128	0.003874			5792.5	401.482		5792.5			5792.5			5792.5	366.917		5792.5	-34.565		5792.5	-36.5691
5792.5	515.234		5792.5	493.56		5792.5	471.988		5792.5	471.879		5792.5	450.276		5792.5	430.553		5792.5	0.959596		5792.5	0.954604		5792.5	0.960364		5792.5	0.958188	0.00312734			5797.5	403.459		5797.5			5797.5			5797.5	368.893		5797.5	-34.565		5797.5	-36.5691
5797.5	508.822		5797.5	496.345		5797.5	471.861		5797.5	465.467		5797.5	453.061		5797.5	430.425		5797.5	0.946557		5797.5	0.960509		5797.5	0.960079		5797.5	0.955715	0.00793418			5802.5	402.116		5802.5			5802.5			5802.5	367.55		5802.5	-34.565		5802.5	-36.5691
5802.5	512.014		5802.5	492.555		5802.5	473.063		5802.5	468.659		5802.5	449.271		5802.5	431.627		5802.5	0.953047		5802.5	0.952474		5802.5	0.962761		5802.5	0.956094	0.00578085			5807.5	406.72		5807.5			5807.5			5807.5	372.155		5807.5	-34.565		5807.5	-36.5691
5807.5	514.073		5807.5	495.857		5807.5	469.618		5807.5	470.718		5807.5	452.572		5807.5	428.182		5807.5	0.957235		5807.5	0.959474		5807.5	0.955078		5807.5	0.957262	0.00219817			5812.5	401.431		5812.5			5812.5			5812.5	366.865		5812.5	-34.565		5812.5	-36.5691
5812.5	509.487		5812.5	496.984		5812.5	469.476		5812.5	466.132		5812.5	453.699		5812.5	428.04		5812.5	0.947909		5812.5	0.961863		5812.5	0.954759		5812.5	0.954844	0.00697717			5817.5	399.664		5817.5			5817.5			5817.5	365.098		5817.5	-34.565		5817.5	-36.5691
5817.5	515.075		5817.5	493.631		5817.5	468.516		5817.5	471.72		5817.5	450.347		5817.5	427.081		5817.5	0.959272		5817.5	0.954755		5817.5	0.95262		5817.5	0.955549	0.0033964			5822.5	403.632		5822.5			5822.5			5822.5	369.066		5822.5	-34.565		5822.5	-36.5691
5822.5	510.229		5822.5	496.663		5822.5	469.549		5822.5	466.874		5822.5	453.378		5822.5	428.113		5822.5	0.949418		5822.5	0.961182		5822.5	0.954922		5822.5	0.955174	0.00588618			5827.5	403.525		5827.5			5827.5			5827.5	368.959		5827.5	-34.565		5827.5	-36.5691
5827.5	513.093		5827.5	496.565		5827.5	468.294		5827.5	469.737		5827.5	453.28		5827.5	426.858		5827.5	0.955241		5827.5	0.960974		5827.5	0.952123		5827.5	0.956113	0.00448973			5832.5	402.579		5832.5			5832.5			5832.5	368.014		5832.5	-34.565		5832.5	-36.5691
5832.5	513.257		5832.5	497.219		5832.5	468.305		5832.5	469.902		5832.5	453.935		5832.5	426.869		5832.5	0.955575		5832.5	0.962362		5832.5	0.952149		5832.5	0.956695	0.00519796			5837.5	402.198		5837.5			5837.5			5837.5	367.632		5837.5	-34.565		5837.5	-36.5691
5837.5	515.347		5837.5	495.512		5837.5	468.309		5837.5	471.992		5837.5	452.227		5837.5	426.873		5837.5	0.959826		5837.5	0.958742		5837.5	0.952158		5837.5	0.956909	0.00414993			5842.5	404.022		5842.5			5842.5			5842.5	369.456		5842.5	-34.565		5842.5	-36.5691
5842.5	514.191		5842.5	493.312		5842.5	467.169		5842.5	470.836		5842.5	450.028		5842.5	425.733		5842.5	0.957475		5842.5	0.954079		5842.5	0.949614		5842.5	0.953723	0.00394233			5847.5	402.656		5847.5			5847.5			5847.5	368.091		5847.5	-34.565		5847.5	-36.5691
5847.5	514.253		5847.5	496.058		5847.5	467.984		5847.5	470.898		5847.5	452.773		5847.5	426.549		5847.5	0.957601		5847.5	0.959899		5847.5	0.951433		5847.5	0.956311	0.00437779			5852.5	405.262		5852.5			5852.5			5852.5	370.696		5852.5	-34.565		5852.5	-36.5691
5852.5	511.552		5852.5	499.312		5852.5	471.183		5852.5	468.196		5852.5	456.027		5852.5	429.747		5852.5	0.952107		5852.5	0.966798		5852.5	0.958568		5852.5	0.959158	0.00736285			5857.5	404.063		5857.5			5857.5			5857.5	369.497		5857.5	-34.565		5857.5	-36.5691
5857.5	512.438		5857.5	495.339		5857.5	473.276		5857.5	469.083		5857.5	452.054		5857.5	431.84		5857.5	0.95391		5857.5	0.958375		5857.5	0.963235		5857.5	0.958507	0.00466397			5862.5	402.897		5862.5			5862.5			5862.5	368.331		5862.5	-34.565		5862.5	-36.5691
5862.5	511.078		5862.5	497.667		5862.5	471.294		5862.5	467.723		5862.5	454.382		5862.5	429.858		5862.5	0.951145		5862.5	0.96331		5862.5	0.958815		5862.5	0.957757	0.00615141			5867.5	405.028		5867.5			5867.5			5867.5	370.462		5867.5	-34.565		5867.5	-36.5691
5867.5	513.333		5867.5	497.586		5867.5	469.723		5867.5	469.977		5867.5	454.301		5867.5	428.288		5867.5	0.955729		5867.5	0.963139		5867.5	0.955312		5867.5	0.95806	0.00440336			5872.5	403.371		5872.5			5872.5			5872.5	368.805		5872.5	-34.565		5872.5	-36.5691
5872.5	513.985		5872.5	498.314		5872.5	473.087		5872.5	470.63		5872.5	455.029		5872.5	431.651		5872.5	0.957056		5872.5	0.964682		5872.5	0.962814		5872.5	0.961517	0.00397501			5877.5	402.439		5877.5			5877.5			5877.5	367.874		5877.5	-34.565		5877.5	-36.5691
5877.5	512.334		5877.5	491.539		5877.5	469.967		5877.5	468.979		5877.5	448.254		5877.5	428.531		5877.5	0.953699		5877.5	0.950319		5877.5	0.955855		5877.5	0.953291	0.00279024			5882.5	404.861		5882.5			5882.5			5882.5	370.296		5882.5	-34.565		5882.5	-36.5691
5882.5	514.09		5882.5	494.223		5882.5	468.706		5882.5	470.735		5882.5	450.938		5882.5	427.27		5882.5	0.957269		5882.5	0.956009		5882.5	0.953043		5882.5	0.95544	0.00216996			5887.5	405.014		5887.5			5887.5			5887.5	370.449		5887.5	-34.565		5887.5	-36.5691
5887.5	510.232		5887.5	497.794		5887.5	474.007		5887.5	466.877		5887.5	454.51		5887.5	432.571		5887.5	0.949423		5887.5	0.963581		5887.5	0.964866		5887.5	0.95929	0.00856905			5892.5	401.445		5892.5			5892.5			5892.5	366.879		5892.5	-34.565		5892.5	-36.5691
5892.5	514.392		5892.5	495.969		5892.5	475.472		5892.5	471.037		5892.5	452.684		5892.5	434.036		5892.5	0.957883		5892.5	0.95971		5892.5	0.968135		5892.5	0.961909	0.00546822			5897.5	404.988		5897.5			5897.5			5897.5	370.422		5897.5	-34.565		5897.5	-36.5691
5897.5	514.57		5897.5	497.026		5897.5	470.189		5897.5	471.215		5897.5	453.742		5897.5	428.753		5897.5	0.958245		5897.5	0.961953		5897.5	0.95635		5897.5	0.958849	0.00284976			5902.5	400.096		5902.5			5902.5			5902.5	365.53		5902.5	-34.565		5902.5	-36.5691
5902.5	513.991		5902.5	495.594		5902.5	474.137		5902.5	470.636		5902.5	452.309		5902.5	432.701		5902.5	0.957068		5902.5	0.958916		5902.5	0.965156		5902.5	0.96038	0.00423822			5907.5	402.872		5907.5			5907.5			5907.5	368.306		5907.5	-34.565		5907.5	-36.5691
5907.5	514.021		5907.5	496.839		5907.5	470.432		5907.5	470.666		5907.5	453.554		5907.5	428.996		5907.5	0.95713		5907.5	0.961555		5907.5	0.956892		5907.5	0.958526	0.00262641			5912.5	398.39		5912.5			5912.5			5912.5	363.824		5912.5	-34.565		5912.5	-36.5691
5912.5	510.025		5912.5	497.534		5912.5	472.789		5912.5	466.67		5912.5	454.25		5912.5	431.354		5912.5	0.949004		5912.5	0.96303		5912.5	0.962151		5912.5	0.958062	0.00785677			5917.5	402.919		5917.5			5917.5			5917.5	368.353		5917.5	-34.565		5917.5	-36.5691
5917.5	514.09		5917.5	497.044		5917.5	472.864		5917.5	470.735		5917.5	453.76		5917.5	431.428		5917.5	0.957269		5917.5	0.961991		5917.5	0.962318		5917.5	0.960526	0.00282526			5922.5	402.299		5922.5			5922.5			5922.5	367.733		5922.5	-34.565		5922.5	-36.5691
5922.5	515.476		5922.5	496.225		5922.5	471.588		5922.5	472.121		5922.5	452.94		5922.5	430.153		5922.5	0.960088		5922.5	0.960253		5922.5	0.959472		5922.5	0.959938	0.00041183			5927.5	405.393		5927.5			5927.5			5927.5	370.827		5927.5	-34.565		5927.5	-36.5691
5927.5	514.498		5927.5	495.866		5927.5	473.301		5927.5	471.143		5927.5	452.582		5927.5	431.866		5927.5	0.958099		5927.5	0.959494		5927.5	0.963293		5927.5	0.960295	0.00268801			5932.5	404.048		5932.5			5932.5			5932.5	369.482		5932.5	-34.565		5932.5	-36.5691
5932.5	511.912		5932.5	496.964		5932.5	470.895		5932.5	468.557		5932.5	453.68		5932.5	429.459		5932.5	0.952841		5932.5	0.961821		5932.5	0.957926		5932.5	0.957529	0.00450342			5937.5	402.516		5937.5			5937.5			5937.5	367.95		5937.5	-34.565		5937.5	-36.5691
5937.5	514.601		5937.5	494.473		5937.5	473.553		5937.5	471.245		5937.5	451.188		5937.5	432.117		5937.5	0.958307		5937.5	0.956539		5937.5	0.963854		5937.5	0.959567	0.00381656			5942.5	404.85		5942.5			5942.5			5942.5	370.284		5942.5	-34.565		5942.5	-36.5691
5942.5	513.756		5942.5	493.613		5942.5	474.062		5942.5	470.401		5942.5	450.329		5942.5	432.626		5942.5	0.95659		5942.5	0.954717		5942.5	0.964988		5942.5	0.958765	0.00547043			5947.5	405.431		5947.5			5947.5			5947.5	370.865		5947.5	-34.565		5947.5	-36.5691
5947.5	518.754		5947.5	495.866		5947.5	472.368		5947.5	475.399		5947.5	452.581		5947.5	430.932		5947.5	0.966755		5947.5	0.959493		5947.5	0.961211		5947.5	0.962486	0.00379513			5952.5	402.812		5952.5			5952.5			5952.5	368.246		5952.5	-34.565		5952.5	-36.5691
5952.5	511.58		5952.5	493.863		5952.5	470.358		5952.5	468.225		5952.5	450.578		5952.5	428.922		5952.5	0.952165		5952.5	0.955245		5952.5	0.956727		5952.5	0.954712	0.00232708			5957.5	402.251		5957.5			5957.5			5957.5	367.685		5957.5	-34.565		5957.5	-36.5691
5957.5	514.189		5957.5	496.7		5957.5	473.377		5957.5	470.834		5957.5	453.416		5957.5	431.941		5957.5	0.957471		5957.5	0.961261		5957.5	0.963462		5957.5	0.960731	0.00303024			5962.5	403.828		5962.5			5962.5			5962.5	369.262		5962.5	-34.565		5962.5	-36.5691
5962.5	516.135		5962.5	497.378		5962.5	475.939		5962.5	472.779		5962.5	454.093		5962.5	434.503		5962.5	0.961427		5962.5	0.962698		5962.5	0.969177		5962.5	0.964434	0.00415612			5967.5	401.768		5967.5			5967.5			5967.5	367.203		5967.5	-34.565		5967.5	-36.5691
5967.5	509.602		5967.5	500.485		5967.5	469.326		5967.5	466.247		5967.5	457.201		5967.5	427.89		5967.5	0.948143		5967.5	0.969286		5967.5	0.954426		5967.5	0.957285	0.0108575			5972.5	403.099		5972.5			5972.5			5972.5	368.534		5972.5	-34.565		5972.5	-36.5691
5972.5	518.136		5972.5	497.704		5972.5	467.714		5972.5	474.78		5972.5	454.419		5972.5	426.278		5972.5	0.965496		5972.5	0.963389		5972.5	0.950829		5972.5	0.959905	0.00793012			5977.5	403.262		5977.5			5977.5			5977.5	368.697		5977.5	-34.565		5977.5	-36.5691
5977.5	516.675		5977.5	500.643		5977.5	469.274		5977.5	473.32		5977.5	457.358		5977.5	427.838		5977.5	0.962526		5977.5	0.969619		5977.5	0.95431		5977.5	0.962152	0.00766164			5982.5	402.751		5982.5			5982.5			5982.5	368.185		5982.5	-34.565		5982.5	-36.5691
5982.5	513.778		5982.5	496.396		5982.5	475.007		5982.5	470.423		5982.5	453.112		5982.5	433.571		5982.5	0.956635		5982.5	0.960617		5982.5	0.967096		5982.5	0.961449	0.00528021			5987.5	403.123		5987.5			5987.5			5987.5	368.557		5987.5	-34.565		5987.5	-36.5691
5987.5	513.456		5987.5	497.809		5987.5	474.645		5987.5	470.101		5987.5	454.525		5987.5	433.209		5987.5	0.95598		5987.5	0.963612		5987.5	0.966289		5987.5	0.96196	0.00534964			5992.5	405.93		5992.5			5992.5			5992.5	371.365		5992.5	-34.565		5992.5	-36.5691
5992.5	509.179		5992.5	496.468		5992.5	473.281		5992.5	465.824		5992.5	453.184		5992.5	431.845		5992.5	0.947283		5992.5	0.96077		5992.5	0.963246		5992.5	0.9571	0.00859119			5997.5	402.454		5997.5			5997.5			5997.5	367.888		5997.5	-34.565		5997.5	-36.5691
5997.5	514.215		5997.5	494.721		5997.5	467.033		5997.5	470.86		5997.5	451.437		5997.5	425.597		5997.5	0.957523		5997.5	0.957066		5997.5	0.94931		5997.5	0.954633	0.00461534			6002.5	404.41		6002.5			6002.5			6002.5	369.845		6002.5	-34.565		6002.5	-36.5691
6002.5	512.209		6002.5	495.143		6002.5	473.517		6002.5	468.853		6002.5	451.859		6002.5	432.081		6002.5	0.953443		6002.5	0.957961		6002.5	0.963773		6002.5	0.958392	0.00517855			6007.5	406.459		6007.5			6007.5			6007.5	371.893		6007.5	-34.565		6007.5	-36.5691
6007.5	511.399		6007.5	495.277		6007.5	468.76		6007.5	468.044		6007.5	451.992		6007.5	427.324		6007.5	0.951797		6007.5	0.958243		6007.5	0.953162		6007.5	0.954401	0.00339689			6012.5	406.2		6012.5			6012.5			6012.5	371.634		6012.5	-34.565		6012.5	-36.5691
6012.5	512.064		6012.5	494.948		6012.5	471.722		6012.5	468.709		6012.5	451.664		6012.5	430.286		6012.5	0.95315		6012.5	0.957547		6012.5	0.95977		6012.5	0.956822	0.00336903			6017.5	401.331		6017.5			6017.5			6017.5	366.766		6017.5	-34.565		6017.5	-36.5691
6017.5	514.14		6017.5	499.499		6017.5	470.222		6017.5	470.785		6017.5	456.214		6017.5	428.786		6017.5	0.95737		6017.5	0.967195		6017.5	0.956425		6017.5	0.96033	0.00596403			6022.5	404.728		6022.5			6022.5			6022.5	370.162		6022.5	-34.565		6022.5	-36.5691
6022.5	509.77		6022.5	495.826		6022.5	469.955		6022.5	466.415		6022.5	452.542		6022.5	428.519		6022.5	0.948484		6022.5	0.959408		6022.5	0.955828		6022.5	0.954573	0.00556919			6027.5	403.392		6027.5			6027.5			6027.5	368.827		6027.5	-34.565		6027.5	-36.5691
6027.5	515.646		6027.5	500.437		6027.5	473.34		6027.5	472.29		6027.5	457.152		6027.5	431.904		6027.5	0.960432		6027.5	0.969183		6027.5	0.963379		6027.5	0.964331	0.00445231			6032.5	402.01		6032.5			6032.5			6032.5	367.445		6032.5	-34.565		6032.5	-36.5691
6032.5	514.69		6032.5	496.864		6032.5	469.974		6032.5	471.335		6032.5	453.58		6032.5	428.538		6032.5	0.958489		6032.5	0.961609		6032.5	0.95587		6032.5	0.958656	0.00287296			6037.5	401.549		6037.5			6037.5			6037.5	366.983		6037.5	-34.565		6037.5	-36.5691
6037.5	514.002		6037.5	501.169		6037.5	467.649		6037.5	470.646		6037.5	457.884		6037.5	426.213		6037.5	0.95709		6037.5	0.970735		6037.5	0.950685		6037.5	0.959503	0.0102407			6042.5	400.356		6042.5			6042.5			6042.5	365.79		6042.5	-34.565		6042.5	-36.5691
6042.5	514.021		6042.5	497.596		6042.5	476.244		6042.5	470.665		6042.5	454.312		6042.5	434.808		6042.5	0.957128		6042.5	0.963162		6042.5	0.969856		6042.5	0.963382	0.00636707			6047.5	404.816		6047.5			6047.5			6047.5	370.25		6047.5	-34.565		6047.5	-36.5691
6047.5	513.032		6047.5	497.897		6047.5	471.425		6047.5	469.677		6047.5	454.612		6047.5	429.989		6047.5	0.955118		6047.5	0.963798		6047.5	0.959107		6047.5	0.959341	0.00434473			6052.5	403.348		6052.5			6052.5			6052.5	368.782		6052.5	-34.565		6052.5	-36.5691
6052.5	514.095		6052.5	497.732		6052.5	474.009		6052.5	470.74		6052.5	454.447		6052.5	432.573		6052.5	0.957279		6052.5	0.963449		6052.5	0.964871		6052.5	0.961866	0.00403581			6057.5	404.901		6057.5			6057.5			6057.5	370.335		6057.5	-34.565		6057.5	-36.5691
6057.5	515.976		6057.5	497.012		6057.5	471.748		6057.5	472.621		6057.5	453.728		6057.5	430.312		6057.5	0.961105		6057.5	0.961923		6057.5	0.959827		6057.5	0.960952	0.00105634			6062.5	404.687		6062.5			6062.5			6062.5	370.121		6062.5	-34.565		6062.5	-36.5691
6062.5	510.17		6062.5	496.345		6062.5	470.564		6062.5	466.815		6062.5	453.06		6062.5	429.128		6062.5	0.949298		6062.5	0.960507		6062.5	0.957187		6062.5	0.955664	0.00575752			6067.5	404.393		6067.5			6067.5			6067.5	369.828		6067.5	-34.565		6067.5	-36.5691
6067.5	513.532		6067.5	501.212		6067.5	472.575		6067.5	470.177		6067.5	457.927		6067.5	431.14		6067.5	0.956134		6067.5	0.970826		6067.5	0.961673		6067.5	0.962878	0.00741963			6072.5	400.325		6072.5			6072.5			6072.5	365.76		6072.5	-34.565		6072.5	-36.5691
6072.5	514.376		6072.5	491.216		6072.5	469.551		6072.5	471.021		6072.5	447.932		6072.5	428.115		6072.5	0.957851		6072.5	0.949635		6072.5	0.954928		6072.5	0.954138	0.00416484			6077.5	403.272		6077.5			6077.5			6077.5	368.706		6077.5	-34.565		6077.5	-36.5691
6077.5	511.233		6077.5	501.247		6077.5	473.322		6077.5	467.878		6077.5	457.962		6077.5	431.886		6077.5	0.951459		6077.5	0.9709		6077.5	0.963338		6077.5	0.961899	0.00980024			6082.5	398.447		6082.5			6082.5			6082.5	363.881		6082.5	-34.565		6082.5	-36.5691
6082.5	511.783		6082.5	497.336		6082.5	472.603		6082.5	468.427		6082.5	454.052		6082.5	431.168		6082.5	0.952577		6082.5	0.96261		6082.5	0.961736		6082.5	0.958974	0.00555747			6087.5	400.296		6087.5			6087.5			6087.5	365.73		6087.5	-34.565		6087.5	-36.5691
6087.5	513.935		6087.5	496.907		6087.5	472.556		6087.5	470.579		6087.5	453.623		6087.5	431.12		6087.5	0.956953		6087.5	0.961701		6087.5	0.96163		6087.5	0.960095	0.00272079			6092.5	403.686		6092.5			6092.5			6092.5	369.12		6092.5	-34.565		6092.5	-36.5691
6092.5	511.65		6092.5	494.201		6092.5	471.845		6092.5	468.295		6092.5	450.916		6092.5	430.409		6092.5	0.952307		6092.5	0.955963		6092.5	0.960044		6092.5	0.956105	0.00387024			6097.5	404.501		6097.5			6097.5			6097.5	369.936		6097.5	-34.565		6097.5	-36.5691
6097.5	515.198		6097.5	497.047		6097.5	474.122		6097.5	471.843		6097.5	453.762		6097.5	432.686		6097.5	0.959523		6097.5	0.961996		6097.5	0.965123		6097.5	0.962214	0.00280633			6102.5	400.727		6102.5			6102.5			6102.5	366.162		6102.5	-34.565		6102.5	-36.5691
6102.5	516.556		6102.5	498.936		6102.5	473.866		6102.5	473.201		6102.5	455.652		6102.5	432.431		6102.5	0.962284		6102.5	0.966002		6102.5	0.964553		6102.5	0.96428	0.00187391			6107.5	397.968		6107.5			6107.5			6107.5	363.402		6107.5	-34.565		6107.5	-36.5691
6107.5	514.23		6107.5	495.583		6107.5	474.602		6107.5	470.875		6107.5	452.299		6107.5	433.166		6107.5	0.957554		6107.5	0.958893		6107.5	0.966194		6107.5	0.960881	0.00464989			6112.5	402.3		6112.5			6112.5			6112.5	367.734		6112.5	-34.565		6112.5	-36.5691
6112.5	513.987		6112.5	496.734		6112.5	472.778		6112.5	470.632		6112.5	453.45		6112.5	431.343		6112.5	0.95706		6112.5	0.961334		6112.5	0.962126		6112.5	0.960173	0.00272528			6117.5	401.445		6117.5			6117.5			6117.5	366.879		6117.5	-34.565		6117.5	-36.5691
6117.5	519.253		6117.5	493.013		6117.5	475.469		6117.5	475.897		6117.5	449.729		6117.5	434.033		6117.5	0.967767		6117.5	0.953445		6117.5	0.968128		6117.5	0.963114	0.00837526			6122.5	404.197		6122.5			6122.5			6122.5	369.631		6122.5	-34.565		6122.5	-36.5691
6122.5	516.103		6122.5	500.007		6122.5	470.173		6122.5	472.747		6122.5	456.722		6122.5	428.738		6122.5	0.961362		6122.5	0.968271		6122.5	0.956316		6122.5	0.961983	0.00600186			6127.5	404.125		6127.5			6127.5			6127.5	369.56		6127.5	-34.565		6127.5	-36.5691
6127.5	520.466		6127.5	497.067		6127.5	471.476		6127.5	477.111		6127.5	453.783		6127.5	430.04		6127.5	0.970235		6127.5	0.962039		6127.5	0.959221		6127.5	0.963832	0.00572128			6132.5	402.364		6132.5			6132.5			6132.5	367.798		6132.5	-34.565		6132.5	-36.5691
6132.5	513.07		6132.5	494.692		6132.5	471.854		6132.5	469.715		6132.5	451.407		6132.5	430.418		6132.5	0.955195		6132.5	0.957004		6132.5	0.960065		6132.5	0.957421	0.00246159			6137.5	403.162		6137.5			6137.5			6137.5	368.596		6137.5	-34.565		6137.5	-36.5691
6137.5	516.082		6137.5	496.726		6137.5	471.302		6137.5	472.727		6137.5	453.441		6137.5	429.866		6137.5	0.96132		6137.5	0.961316		6137.5	0.958833		6137.5	0.96049	0.00143491			6142.5	404.872		6142.5			6142.5			6142.5	370.307		6142.5	-34.565		6142.5	-36.5691
6142.5	516.837		6142.5	497.671		6142.5	470.856		6142.5	473.482		6142.5	454.386		6142.5	429.421		6142.5	0.962855		6142.5	0.963319		6142.5	0.957839		6142.5	0.961338	0.00303878			6147.5	402.513		6147.5			6147.5			6147.5	367.948		6147.5	-34.565		6147.5	-36.5691
6147.5	512.478		6147.5	501.292		6147.5	476.123		6147.5	469.123		6147.5	458.008		6147.5	434.688		6147.5	0.953992		6147.5	0.970997		6147.5	0.969587		6147.5	0.964859	0.00943735			6152.5	400.84		6152.5			6152.5			6152.5	366.274		6152.5	-34.565		6152.5	-36.5691
6152.5	514.633		6152.5	495.47		6152.5	470.062		6152.5	471.278		6152.5	452.185		6152.5	428.626		6152.5	0.958374		6152.5	0.958653		6152.5	0.956068		6152.5	0.957698	0.00141906			6157.5	403.522		6157.5			6157.5			6157.5	368.957		6157.5	-34.565		6157.5	-36.5691
6157.5	516.411		6157.5	496.237		6157.5	473.215		6157.5	473.056		6157.5	452.953		6157.5	431.779		6157.5	0.96199		6157.5	0.96028		6157.5	0.9631		6157.5	0.96179	0.00142097			6162.5	404.636		6162.5			6162.5			6162.5	370.07		6162.5	-34.565		6162.5	-36.5691
6162.5	514.637		6162.5	495.344		6162.5	472.051		6162.5	471.282		6162.5	452.06		6162.5	430.615		6162.5	0.958382		6162.5	0.958387		6162.5	0.960504		6162.5	0.959091	0.00122403			6167.5	401.704		6167.5			6167.5			6167.5	367.138		6167.5	-34.565		6167.5	-36.5691
6167.5	517.808		6167.5	497.948		6167.5	467.686		6167.5	474.453		6167.5	454.664		6167.5	426.25		6167.5	0.96483		6167.5	0.963907		6167.5	0.950768		6167.5	0.959835	0.00786574			6172.5	405.281		6172.5			6172.5			6172.5	370.716		6172.5	-34.565		6172.5	-36.5691
6172.5	515.673		6172.5	499.908		6172.5	473.539		6172.5	472.317		6172.5	456.623		6172.5	432.103		6172.5	0.960487		6172.5	0.968062		6172.5	0.963822		6172.5	0.964124	0.00379634			6177.5	401.869		6177.5			6177.5			6177.5	367.303		6177.5	-34.565		6177.5	-36.5691
6177.5	517.973		6177.5	498.88		6177.5	472.923		6177.5	474.618		6177.5	455.596		6177.5	431.487		6177.5	0.965166		6177.5	0.965883		6177.5	0.962448		6177.5	0.964499	0.00181189			6182.5	404.45		6182.5			6182.5			6182.5	369.885		6182.5	-34.565		6182.5	-36.5691
6182.5	515.942		6182.5	495.778		6182.5	469.882		6182.5	472.586		6182.5	452.493		6182.5	428.446		6182.5	0.961034		6182.5	0.959306		6182.5	0.955665		6182.5	0.958669	0.00274071			6187.5	405.286		6187.5			6187.5			6187.5	370.72		6187.5	-34.565		6187.5	-36.5691
6187.5	515.983		6187.5	495.475		6187.5	472.845		6187.5	472.628		6187.5	452.191		6187.5	431.41		6187.5	0.961119		6187.5	0.958665		6187.5	0.962276		6187.5	0.960686	0.0018439			6192.5	404.263		6192.5			6192.5			6192.5	369.698		6192.5	-34.565		6192.5	-36.5691
6192.5	513.03		6192.5	497.184		6192.5	477.364		6192.5	469.674		6192.5	453.899		6192.5	435.929		6192.5	0.955113		6192.5	0.962286		6192.5	0.972356		6192.5	0.963251	0.00866189			6197.5	405.775		6197.5			6197.5			6197.5	371.209		6197.5	-34.565		6197.5	-36.5691
6197.5	512.35		6197.5	494.008		6197.5	471.834		6197.5	468.995		6197.5	450.724		6197.5	430.398		6197.5	0.95373		6197.5	0.955555		6197.5	0.96002		6197.5	0.956435	0.00323596			6202.5	404.477		6202.5			6202.5			6202.5	369.911		6202.5	-34.565		6202.5	-36.5691
6202.5	513.171		6202.5	499.086		6202.5	477.697		6202.5	469.816		6202.5	455.801		6202.5	436.261		6202.5	0.955401		6202.5	0.966319		6202.5	0.973097		6202.5	0.964939	0.00892845			6207.5	401.518		6207.5			6207.5			6207.5	366.953		6207.5	-34.565		6207.5	-36.5691
6207.5	513.147		6207.5	496.315		6207.5	474.463		6207.5	469.792		6207.5	453.031		6207.5	433.027		6207.5	0.955351		6207.5	0.960446		6207.5	0.965885		6207.5	0.960561	0.00526755			6212.5	400.737		6212.5			6212.5			6212.5	366.171		6212.5	-34.565		6212.5	-36.5691
6212.5	513.226		6212.5	495.017		6212.5	473.377		6212.5	469.87		6212.5	451.733		6212.5	431.941		6212.5	0.955512		6212.5	0.957694		6212.5	0.963462		6212.5	0.958889	0.0041078			6217.5	399.522		6217.5			6217.5			6217.5	364.957		6217.5	-34.565		6217.5	-36.5691
6217.5	518.445		6217.5	498.157		6217.5	473.576		6217.5	475.09		6217.5	454.872		6217.5	432.141		6217.5	0.966125		6217.5	0.964349		6217.5	0.963906		6217.5	0.964794	0.00117445			6222.5	405.393		6222.5			6222.5			6222.5	370.827		6222.5	-34.565		6222.5	-36.5691
6222.5	515.091		6222.5	496.284		6222.5	475.744		6222.5	471.735		6222.5	453		6222.5	434.308		6222.5	0.959304		6222.5	0.96038		6222.5	0.968741		6222.5	0.962808	0.00516608			6227.5	405.507		6227.5			6227.5			6227.5	370.941		6227.5	-34.565		6227.5	-36.5691
6227.5	518.289		6227.5	496.339		6227.5	474.149		6227.5	474.934		6227.5	453.054		6227.5	432.713		6227.5	0.965808		6227.5	0.960495		6227.5	0.965184		6227.5	0.963829	0.00290422			6232.5	400.836		6232.5			6232.5			6232.5	366.27		6232.5	-34.565		6232.5	-36.5691
6232.5	516.305		6232.5	499.098		6232.5	472.071		6232.5	472.95		6232.5	455.813		6232.5	430.635		6232.5	0.961773		6232.5	0.966345		6232.5	0.960548		6232.5	0.962889	0.00305512			6237.5	405.371		6237.5			6237.5			6237.5	370.805		6237.5	-34.565		6237.5	-36.5691
6237.5	515.82		6237.5	499.208		6237.5	476.026		6237.5	472.464		6237.5	455.924		6237.5	434.59		6237.5	0.960786		6237.5	0.966579		6237.5	0.969369		6237.5	0.965578	0.00437805			6242.5	405.377		6242.5			6242.5			6242.5	370.811		6242.5	-34.565		6242.5	-36.5691
6242.5	516.085		6242.5	497.709		6242.5	475.303		6242.5	472.729		6242.5	454.424		6242.5	433.867		6242.5	0.961325		6242.5	0.963399		6242.5	0.967756		6242.5	0.96416	0.00328243			6247.5	402.367		6247.5			6247.5			6247.5	367.801		6247.5	-34.565		6247.5	-36.5691
6247.5	515.185		6247.5	498.997		6247.5	476.07		6247.5	471.83		6247.5	455.713		6247.5	434.634		6247.5	0.959496		6247.5	0.966131		6247.5	0.969468		6247.5	0.965032	0.00507619			6252.5	403.852		6252.5			6252.5			6252.5	369.286		6252.5	-34.565		6252.5	-36.5691
6252.5	515.661		6252.5	499.025		6252.5	473.894		6252.5	472.305		6252.5	455.741		6252.5	432.458		6252.5	0.960463		6252.5	0.966191		6252.5	0.964615		6252.5	0.963756	0.00295885			6257.5	401.685		6257.5			6257.5			6257.5	367.119		6257.5	-34.565		6257.5	-36.5691
6257.5	517.284		6257.5	501.531		6257.5	475.161		6257.5	473.929		6257.5	458.246		6257.5	433.725		6257.5	0.963765		6257.5	0.971503		6257.5	0.96744		6257.5	0.967569	0.0038703			6262.5	402.875		6262.5			6262.5			6262.5	368.309		6262.5	-34.565		6262.5	-36.5691
6262.5	515.876		6262.5	496.022		6262.5	472.377		6262.5	472.521		6262.5	452.738		6262.5	430.941		6262.5	0.960902		6262.5	0.959824		6262.5	0.961231		6262.5	0.960652	0.00073596			6267.5	401.75		6267.5			6267.5			6267.5	367.185		6267.5	-34.565		6267.5	-36.5691
6267.5	517.519		6267.5	500.062		6267.5	475.916		6267.5	474.164		6267.5	456.778		6267.5	434.481		6267.5	0.964243		6267.5	0.968389		6267.5	0.969126		6267.5	0.967253	0.00263235			6272.5	406.253		6272.5			6272.5			6272.5	371.688		6272.5	-34.565		6272.5	-36.5691
6272.5	514.488		6272.5	500.543		6272.5	472.588		6272.5	471.132		6272.5	457.259		6272.5	431.152		6272.5	0.958077		6272.5	0.969409		6272.5	0.961702		6272.5	0.963063	0.00578682			6277.5	400.519		6277.5			6277.5			6277.5	365.954		6277.5	-34.565		6277.5	-36.5691
6277.5	519.961		6277.5	502.229		6277.5	475.744		6277.5	476.606		6277.5	458.944		6277.5	434.308		6277.5	0.969208		6277.5	0.972982		6277.5	0.968741		6277.5	0.970311	0.00232561			6282.5	401.765		6282.5			6282.5			6282.5	367.199		6282.5	-34.565		6282.5	-36.5691
6282.5	517.062		6282.5	497.127		6282.5	475.667		6282.5	473.707		6282.5	453.843		6282.5	434.232		6282.5	0.963313		6282.5	0.962167		6282.5	0.96857		6282.5	0.964683	0.00341444			6287.5	404.41		6287.5			6287.5			6287.5	369.845		6287.5	-34.565		6287.5	-36.5691
6287.5	515.797		6287.5	497.58		6287.5	473.698		6287.5	472.442		6287.5	454.296		6287.5	432.262		6287.5	0.960741		6287.5	0.963127		6287.5	0.964176		6287.5	0.962682	0.00176043			6292.5	402.842		6292.5			6292.5			6292.5	368.276		6292.5	-34.565		6292.5	-36.5691
6292.5	513.344		6292.5	502.742		6292.5	476.398		6292.5	469.989		6292.5	459.458		6292.5	434.962		6292.5	0.955752		6292.5	0.974071		6292.5	0.970199		6292.5	0.966674	0.00965501			6297.5	403.449		6297.5			6297.5			6297.5	368.883		6297.5	-34.565		6297.5	-36.5691
6297.5	515.318		6297.5	499.234		6297.5	471.364		6297.5	471.963		6297.5	455.95		6297.5	429.929		6297.5	0.959767		6297.5	0.966634		6297.5	0.958972		6297.5	0.961791	0.00421267			6302.5	401.5		6302.5			6302.5			6302.5	366.935		6302.5	-34.565		6302.5	-36.5691
6302.5	515.658		6302.5	499.713		6302.5	470.961		6302.5	472.302		6302.5	456.428		6302.5	429.525		6302.5	0.960457		6302.5	0.967648		6302.5	0.958072		6302.5	0.962059	0.00498477			6307.5	404.092		6307.5			6307.5			6307.5	369.526		6307.5	-34.565		6307.5	-36.5691
6307.5	514.713		6307.5	496.994		6307.5	475.19		6307.5	471.358		6307.5	453.71		6307.5	433.754		6307.5	0.958537		6307.5	0.961885		6307.5	0.967505		6307.5	0.962642	0.004532			6312.5	401.483		6312.5			6312.5			6312.5	366.918		6312.5	-34.565		6312.5	-36.5691
6312.5	518		6312.5	497.902		6312.5	476.498		6312.5	474.645		6312.5	454.618		6312.5	435.063		6312.5	0.965221		6312.5	0.96381		6312.5	0.970424		6312.5	0.966485	0.00348335			6317.5	404.213		6317.5			6317.5			6317.5	369.647		6317.5	-34.565		6317.5	-36.5691
6317.5	518.763		6317.5	498.701		6317.5	477.572		6317.5	475.408		6317.5	455.416		6317.5	436.136		6317.5	0.966772		6317.5	0.965502		6317.5	0.972819		6317.5	0.968364	0.00390952			6322.5	401.997		6322.5			6322.5			6322.5	367.431		6322.5	-34.565		6322.5	-36.5691
6322.5	515.019		6322.5	497.899		6322.5	469.674		6322.5	471.664		6322.5	454.614		6322.5	428.239		6322.5	0.959159		6322.5	0.963803		6322.5	0.955203		6322.5	0.959388	0.00430453			6327.5	400.169		6327.5			6327.5			6327.5	365.603		6327.5	-34.565		6327.5	-36.5691
6327.5	516.224		6327.5	499.254		6327.5	477.413		6327.5	472.868		6327.5	455.97		6327.5	435.977		6327.5	0.961608		6327.5	0.966677		6327.5	0.972464		6327.5	0.966916	0.0054319			6332.5	402.736		6332.5			6332.5			6332.5	368.17		6332.5	-34.565		6332.5	-36.5691
6332.5	517.441		6332.5	500.143		6332.5	475.2		6332.5	474.086		6332.5	456.858		6332.5	433.764		6332.5	0.964084		6332.5	0.968559		6332.5	0.967527		6332.5	0.966723	0.00234333			6337.5	404.99		6337.5			6337.5			6337.5	370.424		6337.5	-34.565		6337.5	-36.5691
6337.5	515.499		6337.5	499.972		6337.5	472.833		6337.5	472.144		6337.5	456.688		6337.5	431.397		6337.5	0.960135		6337.5	0.968198		6337.5	0.962249		6337.5	0.963527	0.00418087			6342.5	401.629		6342.5			6342.5			6342.5	367.063		6342.5	-34.565		6342.5	-36.5691
6342.5	517.799		6342.5	500.412		6342.5	476.627		6342.5	474.444		6342.5	457.128		6342.5	435.191		6342.5	0.964812		6342.5	0.969131		6342.5	0.97071		6342.5	0.968217	0.00305336			6347.5	403.724		6347.5			6347.5			6347.5	369.159		6347.5	-34.565		6347.5	-36.5691
6347.5	519.143		6347.5	498.538		6347.5	473.31		6347.5	475.788		6347.5	455.253		6347.5	431.874		6347.5	0.967545		6347.5	0.965157		6347.5	0.963312		6347.5	0.965338	0.00212238			6352.5	404.546		6352.5			6352.5			6352.5	369.98		6352.5	-34.565		6352.5	-36.5691
6352.5	517.214		6352.5	500.212		6352.5	476.357		6352.5	473.858		6352.5	456.928		6352.5	434.921		6352.5	0.963621		6352.5	0.968707		6352.5	0.970109		6352.5	0.967479	0.00341376			6357.5	402.51		6357.5			6357.5			6357.5	367.945		6357.5	-34.565		6357.5	-36.5691
6357.5	519.249		6357.5	498.962		6357.5	475.644		6357.5	475.893		6357.5	455.677		6357.5	434.208		6357.5	0.967759		6357.5	0.966056		6357.5	0.968518		6357.5	0.967444	0.00126105			6362.5	401.537		6362.5			6362.5			6362.5	366.971		6362.5	-34.565		6362.5	-36.5691
6362.5	514.691		6362.5	501.203		6362.5	474.118		6362.5	471.336		6362.5	457.919		6362.5	432.682		6362.5	0.958491		6362.5	0.970808		6362.5	0.965114		6362.5	0.964804	0.0061643			6367.5	404.075		6367.5			6367.5			6367.5	369.509		6367.5	-34.565		6367.5	-36.5691
6367.5	517.178		6367.5	498.13		6367.5	471.883		6367.5	473.822		6367.5	454.845		6367.5	430.447		6367.5	0.963548		6367.5	0.964292		6367.5	0.960129		6367.5	0.962656	0.00222017
	515.257			495.776			480.475		1274.5	471.901		1274.5	452.492		1274.5	439.039		1274.5	0.959642		1274.5	0.959303		1274.5	0.979294		1274.5	0.96608	0.011445
	517.704			499.732			473.099		1275.5	474.349		1275.5	456.447		1275.5	431.663		1275.5	0.964619		1275.5	0.967689		1275.5	0.962841		1275.5	0.96505	0.00245253
	516.406			498.94			473.344		1276.5	473.051		1276.5	455.656		1276.5	431.908		1276.5	0.961978		1276.5	0.96601		1276.5	0.963388		1276.5	0.963792	0.00204601
	516.941			499.056			473.953		1277.5	473.586		1277.5	455.772		1277.5	432.518		1277.5	0.963067		1277.5	0.966256		1277.5	0.964747		1277.5	0.96469	0.00159551
	516.248			500.231			474.796		1278.5	472.893		1278.5	456.946		1278.5	433.36		1278.5	0.961657		1278.5	0.968746		1278.5	0.966627		1278.5	0.965677	0.0036388
	517.301			501.327			472.133		1279.5	473.946		1279.5	458.043		1279.5	430.698		1279.5	0.963799		1279.5	0.971071		1279.5	0.960687		1279.5	0.965186	0.00532887
	516.595			500.269			473.985		1280.5	473.24		1280.5	456.985		1280.5	432.549		1280.5	0.962364		1280.5	0.968828		1280.5	0.964817		1280.5	0.965336	0.00326325
	514.293			500.192			476.889		1281.5	470.938		1281.5	456.907		1281.5	435.453		1281.5	0.957682		1281.5	0.968664		1281.5	0.971296		1281.5	0.96588	0.00722124
	516.661			497.572			475.206		1282.5	473.305		1282.5	454.287		1282.5	433.77		1282.5	0.962497		1282.5	0.963109		1282.5	0.96754		1282.5	0.964382	0.00275219
	516.896			503.001			476.419		1283.5	473.541		1283.5	459.716		1283.5	434.983		1283.5	0.962975		1283.5	0.974618		1283.5	0.970247		1283.5	0.96928	0.00588135
	522.303			498.392			478.713		1284.5	478.948		1284.5	455.107		1284.5	437.277		1284.5	0.973971		1284.5	0.964847		1284.5	0.975364		1284.5	0.971394	0.00571254
	520.437			496.858			475.762		1285.5	477.082		1285.5	453.573		1285.5	434.326		1285.5	0.970176		1285.5	0.961596		1285.5	0.968781		1285.5	0.966851	0.00460436
	516.627			501.627			475.485		1286.5	473.272		1286.5	458.343		1286.5	434.049		1286.5	0.962428		1286.5	0.971707		1286.5	0.968164		1286.5	0.967433	0.0046825
	515.447			498.225			474.716		1287.5	472.092		1287.5	454.941		1287.5	433.28		1287.5	0.960029		1287.5	0.964495		1287.5	0.966448		1287.5	0.963657	0.00329029
	517.46			499.685			474.34		1288.5	474.105		1288.5	456.4		1288.5	432.905		1288.5	0.964122		1288.5	0.967589		1288.5	0.96561		1288.5	0.965774	0.00173935
	517.6			501.772			475.587		1289.5	474.245		1289.5	458.488		1289.5	434.151		1289.5	0.964408		1289.5	0.972014		1289.5	0.968391		1289.5	0.968271	0.00380456
	516.645			503.244			473.43		1290.5	473.289		1290.5	459.959		1290.5	431.994		1290.5	0.962464		1290.5	0.975134		1290.5	0.96358		1290.5	0.967059	0.0070149
	518.71			496.845			477.945		1291.5	475.354		1291.5	453.561		1291.5	436.509		1291.5	0.966663		1291.5	0.961569		1291.5	0.97365		1291.5	0.967294	0.0060655
	522.649			499.534			476.966		1292.5	479.294		1292.5	456.25		1292.5	435.53		1292.5	0.974674		1292.5	0.96727		1292.5	0.971466		1292.5	0.971137	0.00371287
	516.19			497.809			478.048		1293.5	472.835		1293.5	454.525		1293.5	436.612		1293.5	0.96154		1293.5	0.963613		1293.5	0.973879		1293.5	0.966344	0.00660768
	518.469			499.108			471.141		1294.5	475.114		1294.5	455.824		1294.5	429.705		1294.5	0.966174		1294.5	0.966366		1294.5	0.958474		1294.5	0.963671	0.00450205
	518.877			499.955			471.714		1295.5	475.521		1295.5	456.671		1295.5	430.278		1295.5	0.967003		1295.5	0.968163		1295.5	0.959752		1295.5	0.964972	0.00455836
	517.713			497.774			473.81		1296.5	474.358		1296.5	454.49		1296.5	432.374		1296.5	0.964637		1296.5	0.963538		1296.5	0.964427		1296.5	0.964201	0.00058337
	517.741			502.74			471.314		1297.5	474.386		1297.5	459.455		1297.5	429.879		1297.5	0.964693		1297.5	0.974065		1297.5	0.958861		1297.5	0.965873	0.00767068
	518.096			500.565			477.035		1298.5	474.741		1298.5	457.281		1298.5	435.599		1298.5	0.965415		1298.5	0.969455		1298.5	0.97162		1298.5	0.96883	0.00314934
	518.427			499.211			476.753		1299.5	475.072		1299.5	455.927		1299.5	435.317		1299.5	0.966089		1299.5	0.966585		1299.5	0.970992		1299.5	0.967889	0.00269912
	516.192			500.732			475.102		1300.5	472.837		1300.5	457.447		1300.5	433.667		1300.5	0.961544		1300.5	0.969808		1300.5	0.96731		1300.5	0.966221	0.00423821
	522.005			503.564			473.869		1301.5	478.65		1301.5	460.28		1301.5	432.433		1301.5	0.973365		1301.5	0.975814		1301.5	0.964559		1301.5	0.971246	0.00591931
	515.606			501.915			471.619		1302.5	472.251		1302.5	458.63		1302.5	430.183		1302.5	0.960352		1302.5	0.972316		1302.5	0.95954		1302.5	0.964069	0.00715339
	518.558			499.322			475.462		1303.5	475.203		1303.5	456.038		1303.5	434.026		1303.5	0.966355		1303.5	0.966821		1303.5	0.968112		1303.5	0.967096	0.00090989
	515.462			503.977			472.629		1304.5	472.106		1304.5	460.693		1304.5	431.194		1304.5	0.960059		1304.5	0.976689		1304.5	0.961794		1304.5	0.966181	0.00914214
	515.726			499.654			476.426		1305.5	472.371		1305.5	456.37		1305.5	434.99		1305.5	0.960597		1305.5	0.967524		1305.5	0.970263		1305.5	0.966128	0.00498199
	520.105			497.104			477.235		1306.5	476.75		1306.5	453.819		1306.5	435.799		1306.5	0.969501		1306.5	0.962117		1306.5	0.972067		1306.5	0.967895	0.00516583
	515.145			503.362			475.339		1307.5	471.79		1307.5	460.078		1307.5	433.904		1307.5	0.959414		1307.5	0.975386		1307.5	0.967839		1307.5	0.967546	0.00798979
	519.512			500.137			474.71		1308.5	476.157		1308.5	456.852		1308.5	433.275		1308.5	0.968295		1308.5	0.968547		1308.5	0.966436		1308.5	0.967759	0.00115328
	514.422			500.588			472.624		1309.5	471.066		1309.5	457.304		1309.5	431.188		1309.5	0.957943		1309.5	0.969505		1309.5	0.961781		1309.5	0.963076	0.00588859
	518.107			501.464			479.743		1310.5	474.752		1310.5	458.18		1310.5	438.307		1310.5	0.965438		1310.5	0.971362		1310.5	0.97766		1310.5	0.971487	0.00611225
	518.118			503.386			474.39		1311.5	474.763		1311.5	460.101		1311.5	432.954		1311.5	0.965461		1311.5	0.975435		1311.5	0.965721		1311.5	0.968872	0.005685
	522.995			501.529			477.431		1312.5	479.64		1312.5	458.245		1312.5	435.995		1312.5	0.975379		1312.5	0.971499		1312.5	0.972504		1312.5	0.973127	0.00201326
	521.026			501.901			473.751		1313.5	477.67		1313.5	458.616		1313.5	432.315		1313.5	0.971373		1313.5	0.972287		1313.5	0.964295		1313.5	0.969318	0.0043746
	517.409			499.724			472.341		1314.5	474.054		1314.5	456.44		1314.5	430.905		1314.5	0.964019		1314.5	0.967673		1314.5	0.961149		1314.5	0.96428	0.0032695
	519.533			501.954			475.693		1315.5	476.178		1315.5	458.67		1315.5	434.257		1315.5	0.968338		1315.5	0.972401		1315.5	0.968627		1315.5	0.969789	0.00226678
	516.149			498.993			476.458		1316.5	472.794		1316.5	455.709		1316.5	435.022		1316.5	0.961457		1316.5	0.966123		1316.5	0.970333		1316.5	0.965971	0.00443984
	520.182			503.05			473.985		1317.5	476.827		1317.5	459.766		1317.5	432.549		1317.5	0.969658		1317.5	0.974724		1317.5	0.964817		1317.5	0.969733	0.00495369
	518.019			503.137			477.629		1318.5	474.664		1318.5	459.852		1318.5	436.193		1318.5	0.96526		1318.5	0.974907		1318.5	0.972945		1318.5	0.971037	0.00509882
	519.447			505.259			472.896		1319.5	476.092		1319.5	461.975		1319.5	431.46		1319.5	0.968163		1319.5	0.979407		1319.5	0.962389		1319.5	0.969986	0.00865429
	521.089			500.52			472.722		1320.5	477.734		1320.5	457.235		1320.5	431.286		1320.5	0.971503		1320.5	0.969359		1320.5	0.962001		1320.5	0.967621	0.00498369
	516.154			500.504			473.259		1321.5	472.799		1321.5	457.22		1321.5	431.824		1321.5	0.961467		1321.5	0.969327		1321.5	0.963199		1321.5	0.964664	0.00412972
	521.394			500.263			477.88		1322.5	478.038		1322.5	456.979		1322.5	436.444		1322.5	0.972122		1322.5	0.968815		1322.5	0.973504		1322.5	0.971481	0.00240944
	518.04			502.675			472.71		1323.5	474.685		1323.5	459.391		1323.5	431.274		1323.5	0.965302		1323.5	0.973929		1323.5	0.961974		1323.5	0.967068	0.00616996
	516.689			499.38			472.168		1324.5	473.334		1324.5	456.095		1324.5	430.732		1324.5	0.962554		1324.5	0.966942		1324.5	0.960765		1324.5	0.96342	0.00317836
	520.865			502.616			473.522		1325.5	477.51		1325.5	459.332		1325.5	432.087		1325.5	0.971047		1325.5	0.973804		1325.5	0.963786		1325.5	0.969545	0.00517494
	522.391			501.764			478.48		1326.5	479.036		1326.5	458.479		1326.5	437.044		1326.5	0.97415		1326.5	0.971997		1326.5	0.974844		1326.5	0.973663	0.00148456
	517.942			500.87			478.268		1327.5	474.586		1327.5	457.586		1327.5	436.832		1327.5	0.965102		1327.5	0.970102		1327.5	0.97437		1327.5	0.969858	0.00463903
	516.38			499.815			479.09		1328.5	473.025		1328.5	456.53		1328.5	437.654		1328.5	0.961926		1328.5	0.967864		1328.5	0.976204		1328.5	0.968664	0.00717256
	518.878			500.799			476.407		1329.5	475.523		1329.5	457.515		1329.5	434.971		1329.5	0.967007		1329.5	0.969952		1329.5	0.970219		1329.5	0.969059	0.00178258
	519.873			499.805			478.341		1330.5	476.518		1330.5	456.52		1330.5	436.906		1330.5	0.969029		1330.5	0.967843		1330.5	0.974535		1330.5	0.970469	0.00357079
	518.782			501.655			476.128		1331.5	475.427		1331.5	458.37		1331.5	434.693		1331.5	0.966811		1331.5	0.971765		1331.5	0.969599		1331.5	0.969392	0.00248326
	520.449			500.081			477.112		1332.5	477.094		1332.5	456.797		1332.5	435.677		1332.5	0.970201		1332.5	0.96843		1332.5	0.971793		1332.5	0.970141	0.00168264
	520.96			499.437			477.981		1333.5	477.605		1333.5	456.152		1333.5	436.546		1333.5	0.97124		1333.5	0.967063		1333.5	0.973732		1333.5	0.970678	0.00336951
	521.628			500.545			478.136		1334.5	478.273		1334.5	457.261		1334.5	436.7		1334.5	0.972599		1334.5	0.969413		1334.5	0.974077		1334.5	0.972029	0.00238369
	517.624			499.364			475.926		1335.5	474.268		1335.5	456.079		1335.5	434.49		1335.5	0.964455		1335.5	0.966909		1335.5	0.969148		1335.5	0.966837	0.00234723
	523.328			501.389			477.979		1336.5	479.973		1336.5	458.105		1336.5	436.543		1336.5	0.976055		1336.5	0.971202		1336.5	0.973726		1336.5	0.973661	0.00242714
	519.163			502.952			475.901		1337.5	475.808		1337.5	459.667		1337.5	434.465		1337.5	0.967586		1337.5	0.974515		1337.5	0.969092		1337.5	0.970398	0.00364451
	518.968			502.353			474.724		1338.5	475.612		1338.5	459.068		1338.5	433.288		1338.5	0.967188		1338.5	0.973246		1338.5	0.966465		1338.5	0.968966	0.00372352
	520.538			497.395			476.005		1339.5	477.183		1339.5	454.111		1339.5	434.57		1339.5	0.970382		1339.5	0.962735		1339.5	0.969324		1339.5	0.96748	0.00414368
	516.375			503.309			475.902		1340.5	473.02		1340.5	460.025		1340.5	434.467		1340.5	0.961917		1340.5	0.975272		1340.5	0.969095		1340.5	0.968761	0.0066841
	520.1			500.173			474.083		1341.5	476.745		1341.5	456.889		1341.5	432.647		1341.5	0.969492		1341.5	0.968624		1341.5	0.965036		1341.5	0.967717	0.0023624
	521.442			503.577			475.882		1342.5	478.087		1342.5	460.293		1342.5	434.447		1342.5	0.97222		1342.5	0.975841		1342.5	0.96905		1342.5	0.97237	0.00339822
	523.713			505.098			479.531		1343.5	480.358		1343.5	461.813		1343.5	438.096		1343.5	0.976839		1343.5	0.979065		1343.5	0.977189		1343.5	0.977698	0.00119708
	521.059			501.834			477.132		1344.5	477.704		1344.5	458.55		1344.5	435.696		1344.5	0.971441		1344.5	0.972146		1344.5	0.971838		1344.5	0.971808	0.00035348
	522.364			501.822			477.291		1345.5	479.008		1345.5	458.538		1345.5	435.855		1345.5	0.974094		1345.5	0.972121		1345.5	0.972192		1345.5	0.972802	0.00111934
	525.034			504.337			480.292		1346.5	481.678		1346.5	461.053		1346.5	438.856		1346.5	0.979524		1346.5	0.977452		1346.5	0.978885		1346.5	0.97862	0.00106087
	519.64			505.657			479.442		1347.5	476.285		1347.5	462.373		1347.5	438.006		1347.5	0.968556		1347.5	0.98025		1347.5	0.97699		1347.5	0.975265	0.00603499
	519.32			500.338			476.938		1348.5	475.965		1348.5	457.054		1348.5	435.502		1348.5	0.967904		1348.5	0.968975		1348.5	0.971404		1348.5	0.969428	0.00179351
	519.05			502.703			477.829		1349.5	475.695		1349.5	459.419		1349.5	436.393		1349.5	0.967355		1349.5	0.973989		1349.5	0.973392		1349.5	0.971579	0.00366966
	519.617			501.196			476.852		1350.5	476.262		1350.5	457.911		1350.5	435.417		1350.5	0.968509		1350.5	0.970792		1350.5	0.971213		1350.5	0.970172	0.00145488
	521.832			501.979			477.433		1351.5	478.477		1351.5	458.695		1351.5	435.997		1351.5	0.973013		1351.5	0.972453		1351.5	0.972508		1351.5	0.972658	0.00030841
	519.313			502.393			479.226		1352.5	475.957		1352.5	459.109		1352.5	437.79		1352.5	0.96789		1352.5	0.973331		1352.5	0.976507		1352.5	0.972576	0.00435802
	522.113			505.207			479.202		1353.5	478.758		1353.5	461.923		1353.5	437.766		1353.5	0.973585		1353.5	0.979296		1353.5	0.976455		1353.5	0.976445	0.00285563
	516.973			500.668			479.709		1354.5	473.618		1354.5	457.384		1354.5	438.273		1354.5	0.963132		1354.5	0.969674		1354.5	0.977586		1354.5	0.97013	0.00723774
	523.914			503.52			474.71		1355.5	480.559		1355.5	460.236		1355.5	433.274		1355.5	0.977247		1355.5	0.97572		1355.5	0.966435		1355.5	0.973134	0.00585156
	518.392			503.867			476.56		1356.5	475.037		1356.5	460.583		1356.5	435.124		1356.5	0.966017		1356.5	0.976456		1356.5	0.970561		1356.5	0.971011	0.0052342
	520.768			504.9			478.144		1357.5	477.413		1357.5	461.615		1357.5	436.708		1357.5	0.970849		1357.5	0.978645		1357.5	0.974094		1357.5	0.974529	0.00391633
	518.407			502.292			476.262		1358.5	475.052		1358.5	459.007		1358.5	434.826		1358.5	0.966048		1358.5	0.973116		1358.5	0.969897		1358.5	0.969687	0.0035383
	518.865			499.433			479.449		1359.5	475.51		1359.5	456.149		1359.5	438.013		1359.5	0.96698		1359.5	0.967055		1359.5	0.977005		1359.5	0.970347	0.00576659
	521.675			503.523			478.65		1360.5	478.32		1360.5	460.239		1360.5	437.214		1360.5	0.972694		1360.5	0.975727		1360.5	0.975224		1360.5	0.974548	0.00162557
	523.513			498.746			477.956		1361.5	480.158		1361.5	455.461		1361.5	436.52		1361.5	0.976432		1361.5	0.965599		1361.5	0.973675		1361.5	0.971902	0.00563014
	520.631			500.07			477.978		1362.5	477.276		1362.5	456.785		1362.5	436.542		1362.5	0.970572		1362.5	0.968405		1362.5	0.973724		1362.5	0.9709	0.0026747
	523.39			503.94			479.449		1363.5	480.035		1363.5	460.656		1363.5	438.013		1363.5	0.976182		1363.5	0.97661		1363.5	0.977005		1363.5	0.976599	0.00041182
	521.503			501.742			480.804		1364.5	478.148		1364.5	458.457		1364.5	439.368		1364.5	0.972344		1364.5	0.971949		1364.5	0.980028		1364.5	0.974774	0.00455454
	516.196			503.756			476.232		1365.5	472.841		1365.5	460.471		1365.5	434.796		1365.5	0.961552		1365.5	0.976219		1365.5	0.969829		1365.5	0.9692	0.00735397
	520.436			503.57			479.879		1366.5	477.08		1366.5	460.285		1366.5	438.443		1366.5	0.970173		1366.5	0.975825		1366.5	0.977964		1366.5	0.974654	0.00402506
	518.706			504.522			478.028		1367.5	475.351		1367.5	461.238		1367.5	436.592		1367.5	0.966656		1367.5	0.977845		1367.5	0.973835		1367.5	0.972779	0.00566884
	523.258			501.845			473.721		1368.5	479.903		1368.5	458.561		1368.5	432.286		1368.5	0.975913		1368.5	0.972169		1368.5	0.96423		1368.5	0.97077	0.00596583
	522.651			502.438			480.098		1369.5	479.296		1369.5	459.154		1369.5	438.662		1369.5	0.974678		1369.5	0.973426		1369.5	0.978453		1369.5	0.975519	0.00261692
	519.436			501.956			477.485		1370.5	476.081		1370.5	458.671		1370.5	436.049		1370.5	0.96814		1370.5	0.972403		1370.5	0.972624		1370.5	0.971056	0.0025275
	521.142			502.666			480.973		1371.5	477.787		1371.5	459.382		1371.5	439.537		1371.5	0.97161		1371.5	0.97391		1371.5	0.980404		1371.5	0.975308	0.00456091
	523.601			504.104			478.856		1372.5	480.246		1372.5	460.82		1372.5	437.421		1372.5	0.97661		1372.5	0.976958		1372.5	0.975683		1372.5	0.976417	0.00065896
	520.954			502.472			480.812		1373.5	477.599		1373.5	459.187		1373.5	439.377		1373.5	0.971228		1373.5	0.973498		1373.5	0.980047		1373.5	0.974924	0.00457896
	519.661			499.206			479.488		1374.5	476.306		1374.5	455.922		1374.5	438.053		1374.5	0.968599		1374.5	0.966575		1374.5	0.977093		1374.5	0.970756	0.00558109
	522.111			503.455			481.315		1375.5	478.755		1375.5	460.171		1375.5	439.88		1375.5	0.973579		1375.5	0.975583		1375.5	0.981168		1375.5	0.976777	0.00393283
	518.881			504.166			478.135		1376.5	475.525		1376.5	460.882		1376.5	436.699		1376.5	0.967011		1376.5	0.97709		1376.5	0.974075		1376.5	0.972725	0.00517317
	517.518			504.19			480.003		1377.5	474.162		1377.5	460.905		1377.5	438.567		1377.5	0.964239		1377.5	0.977139		1377.5	0.978241		1377.5	0.973206	0.00778529				=
	519.921			506.207			477.44		1378.5	476.565		1378.5	462.922		1378.5	436.004		1378.5	0.969126		1378.5	0.981416		1378.5	0.972524		1378.5	0.974355	0.00634621
	518.71			502.63			476.985		1379.5	475.355		1379.5	459.345		1379.5	435.549		1379.5	0.966665		1379.5	0.973833		1379.5	0.971509		1379.5	0.970669	0.00365727
	520.74			505.005			477.006		1380.5	477.385		1380.5	461.72		1380.5	435.57		1380.5	0.970793		1380.5	0.978867		1380.5	0.971556		1380.5	0.973739	0.00445805
	517.171			502.293			477.47		1381.5	473.816		1381.5	459.008		1381.5	436.035		1381.5	0.963534		1381.5	0.973118		1381.5	0.972592		1381.5	0.969748	0.00538755
	520.12			500.208			475.909		1382.5	476.764		1382.5	456.923		1382.5	434.473		1382.5	0.96953		1382.5	0.968697		1382.5	0.969108		1382.5	0.969112	0.00041657
	521.593			501.994			478.142		1383.5	478.238		1383.5	458.71		1383.5	436.706		1383.5	0.972527		1383.5	0.972485		1383.5	0.974091		1383.5	0.973034	0.0009153
	520.579			505.065			477.634		1384.5	477.223		1384.5	461.781		1384.5	436.198		1384.5	0.970464		1384.5	0.978995		1384.5	0.972956		1384.5	0.974138	0.00438689
	520.104			501.733			478.912		1385.5	476.749		1385.5	458.448		1385.5	437.476		1385.5	0.969499		1385.5	0.971931		1385.5	0.975808		1385.5	0.972413	0.00318175
	521.488			507.192			477.786		1386.5	478.132		1386.5	463.907		1386.5	436.35		1386.5	0.972313		1386.5	0.983504		1386.5	0.973295		1386.5	0.976371	0.00619726
	520.104			506.644			477.206		1387.5	476.749		1387.5	463.36		1387.5	435.771		1387.5	0.969499		1387.5	0.982344		1387.5	0.972003		1387.5	0.974615	0.00680918
	519.449			505.052			479.498		1388.5	476.094		1388.5	461.767		1388.5	438.063		1388.5	0.968167		1388.5	0.978968		1388.5	0.977116		1388.5	0.97475	0.00577582
	516.44			501.488			477.877		1389.5	473.085		1389.5	458.203		1389.5	436.441		1389.5	0.962048		1389.5	0.971411		1389.5	0.973499		1389.5	0.968986	0.00609852
	519.91			501.887			477.768		1390.5	476.555		1390.5	458.602		1390.5	436.332		1390.5	0.969104		1390.5	0.972257		1390.5	0.973256		1390.5	0.971539	0.00216696
	521.917			504.313			479.13		1391.5	478.562		1391.5	461.029		1391.5	437.695		1391.5	0.973186		1391.5	0.977401		1391.5	0.976295		1391.5	0.975627	0.00218556
	520.349			504.408			478.492		1392.5	476.993		1392.5	461.123		1392.5	437.056		1392.5	0.969996		1392.5	0.977602		1392.5	0.974871		1392.5	0.974157	0.00385273
	522.443			502.478			479.644		1393.5	479.088		1393.5	459.194		1393.5	438.208		1393.5	0.974256		1393.5	0.973511		1393.5	0.977441		1393.5	0.975069	0.00208719
	522.311			502.693			475.756		1394.5	478.956		1394.5	459.409		1394.5	434.32		1394.5	0.973987		1394.5	0.973967		1394.5	0.968768		1394.5	0.972241	0.00300757
	526.125			509.336			479.81		1395.5	482.77		1395.5	466.052		1395.5	438.374		1395.5	0.981744		1395.5	0.988051		1395.5	0.97781		1395.5	0.982535	0.00516571
	520.333			504.54			473.414		1396.5	476.978		1396.5	461.255		1396.5	431.979		1396.5	0.969965		1396.5	0.977882		1396.5	0.963545		1396.5	0.970464	0.00718169
	520.026			500.49			479.295		1397.5	476.671		1397.5	457.205		1397.5	437.859		1397.5	0.969341		1397.5	0.969296		1397.5	0.976661		1397.5	0.971766	0.00423936
	520.814			502.702			479.324		1398.5	477.459		1398.5	459.417		1398.5	437.888		1398.5	0.970943		1398.5	0.973985		1398.5	0.976726		1398.5	0.973885	0.00289267
	523.144			501.916			479.875		1399.5	479.788		1399.5	458.632		1399.5	438.439		1399.5	0.97568		1399.5	0.97232		1399.5	0.977956		1399.5	0.975319	0.00283548
	523.263			498.52			472.52		1400.5	479.907		1400.5	455.236		1400.5	431.084		1400.5	0.975922		1400.5	0.96512		1400.5	0.961549		1400.5	0.96753	0.00748351
	524.418			503.344			480.822		1401.5	481.063		1401.5	460.059		1401.5	439.386		1401.5	0.978272		1401.5	0.975346		1401.5	0.980067		1401.5	0.977895	0.00238289
	519.884			500.736			479		1402.5	476.528		1402.5	457.451		1402.5	437.564		1402.5	0.969051		1402.5	0.969817		1402.5	0.976003		1402.5	0.971624	0.00381184
	519.629			502.602			482.585		1403.5	476.274		1403.5	459.317		1403.5	441.149		1403.5	0.968533		1403.5	0.973772		1403.5	0.984		1403.5	0.975435	0.00786598
	520.636			506.727			478.556		1404.5	477.281		1404.5	463.442		1404.5	437.121		1404.5	0.970581		1404.5	0.982519		1404.5	0.975014		1404.5	0.976038	0.00603443
	525.161			500.997			477.092		1405.5	481.805		1405.5	457.713		1405.5	435.656		1405.5	0.979782		1405.5	0.970372		1405.5	0.971747		1405.5	0.973967	0.00508274
	519.454			502.306			481.13		1406.5	476.099		1406.5	459.021		1406.5	439.694		1406.5	0.968178		1406.5	0.973145		1406.5	0.980755		1406.5	0.974026	0.00633473
	518.845			502.722			479.92		1407.5	475.49		1407.5	459.437		1407.5	438.484		1407.5	0.966939		1407.5	0.974028		1407.5	0.978055		1407.5	0.973007	0.00562782
	522.728			504.415			479.398		1408.5	479.372		1408.5	461.131		1408.5	437.962		1408.5	0.974835		1408.5	0.977617		1408.5	0.976891		1408.5	0.976447	0.00144337
	522.063			503.754			480.909		1409.5	478.708		1409.5	460.47		1409.5	439.473		1409.5	0.973483		1409.5	0.976216		1409.5	0.980262		1409.5	0.976654	0.00341088
	523.615			503.483			479.517		1410.5	480.259		1410.5	460.199		1410.5	438.081		1410.5	0.976638		1410.5	0.975642		1410.5	0.977157		1410.5	0.976479	0.00077008
	522.896			506.506			478.574		1411.5	479.541		1411.5	463.221		1411.5	437.138		1411.5	0.975176		1411.5	0.982049		1411.5	0.975053		1411.5	0.977426	0.00400433
	521.597			499.041			476.743		1412.5	478.242		1412.5	455.756		1412.5	435.307		1412.5	0.972535		1412.5	0.966224		1412.5	0.970969		1412.5	0.969909	0.00328652
	521.82			503.723			475.126		1413.5	478.465		1413.5	460.439		1413.5	433.69		1413.5	0.972988		1413.5	0.976151		1413.5	0.967362		1413.5	0.972167	0.00445167
	522.258			504.237			475.634		1414.5	478.902		1414.5	460.952		1414.5	434.199		1414.5	0.973878		1414.5	0.97724		1414.5	0.968497		1414.5	0.973205	0.00441014
	523.385			500.633			479.815		1415.5	480.03		1415.5	457.348		1415.5	438.379		1415.5	0.976172		1415.5	0.969599		1415.5	0.977821		1415.5	0.974531	0.00434988
	518.85			501.553			476.223		1416.5	475.494		1416.5	458.269		1416.5	434.787		1416.5	0.966948		1416.5	0.97155		1416.5	0.969809		1416.5	0.969436	0.00232367
	521.953			502.447			476.575		1417.5	478.598		1417.5	459.163		1417.5	435.139		1417.5	0.973259		1417.5	0.973445		1417.5	0.970595		1417.5	0.972433	0.0015945
	525.633			499.386			480.128		1418.5	482.277		1418.5	456.102		1418.5	438.692		1418.5	0.980741		1418.5	0.966956		1418.5	0.97852		1418.5	0.975406	0.0074014
	517.848			507.581			482.663		1419.5	474.493		1419.5	464.296		1419.5	441.227		1419.5	0.964911		1419.5	0.984328		1419.5	0.984174		1419.5	0.977804	0.0111662
	525.958			503.251			480.982		1420.5	482.602		1420.5	459.966		1420.5	439.546		1420.5	0.981403		1420.5	0.975149		1420.5	0.980424		1420.5	0.978992	0.0033641
	522.803			500.552			481.023		1421.5	479.448		1421.5	457.267		1421.5	439.587		1421.5	0.974988		1421.5	0.969427		1421.5	0.980516		1421.5	0.974977	0.00554464
	523.249			501.234			475.846		1422.5	479.893		1422.5	457.95		1422.5	434.41		1422.5	0.975894		1422.5	0.970873		1422.5	0.968968		1422.5	0.971912	0.00357784
	522.396			505.917			478.121		1423.5	479.041		1423.5	462.633		1423.5	436.685		1423.5			1423.5			1423.5
	521.464			506.299			478.498		1424.5	478.109		1424.5	463.014		1424.5	437.062		1424.5			1424.5			1424.5
	520.703			506.99			478.686		1425.5	477.348		1425.5	463.705		1425.5	437.25		1425.5			1425.5			1425.5
	521.259			504.523			478.796		1426.5	477.903		1426.5	461.239		1426.5	437.36		1426.5			1426.5			1426.5
	523.227			503.214			479.953		1427.5	479.872		1427.5	459.929		1427.5	438.517		1427.5			1427.5			1427.5
	521.22			501.128			483.076		1428.5	477.865		1428.5	457.844		1428.5	441.64		1428.5			1428.5			1428.5
	521.396			501.117			479.194		1429.5	478.041		1429.5	457.833		1429.5	437.758		1429.5			1429.5			1429.5
	522.199			503.645			479.217		1430.5	478.844		1430.5	460.36		1430.5	437.782		1430.5			1430.5			1430.5
	519.52			500.954			480.067		1431.5	476.165		1431.5	457.67		1431.5	438.631		1431.5			1431.5			1431.5
	519.877			503.332			476.727		1432.5	476.522		1432.5	460.047		1432.5	435.291		1432.5			1432.5			1432.5
	522.395			501.876			479.791		1433.5	479.04		1433.5	458.591		1433.5	438.355		1433.5			1433.5			1433.5
	524.192			503.124			478.244		1434.5	480.837		1434.5	459.84		1434.5	436.808		1434.5			1434.5			1434.5
	519.89			504.552			476.026		1435.5	476.535		1435.5	461.267		1435.5	434.591		1435.5			1435.5			1435.5
	521.342			500.105			479.468		1436.5	477.986		1436.5	456.82		1436.5	438.032		1436.5			1436.5			1436.5
	524.829			506.281			482.852		1437.5	481.474		1437.5	462.996		1437.5	441.416		1437.5			1437.5			1437.5
	525.125			503.811			473.774		1438.5	481.769		1438.5	460.526		1438.5	432.338		1438.5			1438.5			1438.5
	522.402			506.799			476.861		1439.5	479.047		1439.5	463.514		1439.5	435.425		1439.5			1439.5			1439.5
	525.577			505.273			478.712		1440.5	482.221		1440.5	461.989		1440.5	437.276		1440.5			1440.5			1440.5
	523.675			502.784			480.121		1441.5	480.319		1441.5	459.499		1441.5	438.685		1441.5			1441.5			1441.5
	523.283			505.217			481.305		1442.5	479.928		1442.5	461.933		1442.5	439.869		1442.5			1442.5			1442.5
	520.728			499.775			478.188		1443.5	477.373		1443.5	456.491		1443.5	436.752		1443.5			1443.5			1443.5
	522.942			503.155			477.524		1444.5	479.586		1444.5	459.871		1444.5	436.089		1444.5			1444.5			1444.5
	520.014			506.902			480.372		1445.5	476.659		1445.5	463.617		1445.5	438.936		1445.5			1445.5			1445.5
	522.004			505.519			476.728		1446.5	478.649		1446.5	462.234		1446.5	435.292		1446.5			1446.5			1446.5
	518.815			502.944			477.495		1447.5	475.46		1447.5	459.659		1447.5	436.059		1447.5			1447.5			1447.5
	522.367			503.594			474.835		1448.5	479.011		1448.5	460.309		1448.5	433.399		1448.5			1448.5			1448.5
	523.629			503.263			475.949		1449.5	480.274		1449.5	459.978		1449.5	434.513		1449.5			1449.5			1449.5
	521.585			503.936			479.816		1450.5	478.23		1450.5	460.651		1450.5	438.38		1450.5			1450.5			1450.5
	516.871			504.551			479.929		1451.5	473.516		1451.5	461.266		1451.5	438.493		1451.5			1451.5			1451.5
	523.703			507.033			478.944		1452.5	480.347		1452.5	463.748		1452.5	437.508		1452.5			1452.5			1452.5
	524.529			501.065			481.179		1453.5	481.174		1453.5	457.78		1453.5	439.743		1453.5			1453.5			1453.5
	519.231			502.482			483.963		1454.5	475.876		1454.5	459.197		1454.5	442.528		1454.5			1454.5			1454.5
	523.421			503.837			478.413		1455.5	480.066		1455.5	460.553		1455.5	436.977		1455.5			1455.5			1455.5
	522.458			504.065			478.51		1456.5	479.103		1456.5	460.781		1456.5	437.074		1456.5			1456.5			1456.5
	520.556			504.233			481.349		1457.5	477.201		1457.5	460.948		1457.5	439.913		1457.5			1457.5			1457.5
	525.181			499.942			478.835		1458.5	481.825		1458.5	456.657		1458.5	437.4		1458.5			1458.5			1458.5
	527.19			501.905			478.976		1459.5	483.835		1459.5	458.62		1459.5	437.54		1459.5			1459.5			1459.5
	522.478			501.494			486.587		1460.5	479.123		1460.5	458.21		1460.5	445.152		1460.5			1460.5			1460.5
	524.997			503.866			477.389		1461.5	481.642		1461.5	460.581		1461.5	435.953		1461.5			1461.5			1461.5
	523.81			503.829			482.398		1462.5	480.455		1462.5	460.544		1462.5	440.962		1462.5			1462.5			1462.5
	518.011			503.472			483.636		1463.5	474.656		1463.5	460.187		1463.5	442.2		1463.5			1463.5			1463.5
	520.288			503.792			478.313		1464.5	476.933		1464.5	460.507		1464.5	436.877		1464.5			1464.5			1464.5
	525.181			504.589			479.782		1465.5	481.825		1465.5	461.304		1465.5	438.346		1465.5			1465.5			1465.5
	524.514			504.348			475.752		1466.5	481.158		1466.5	461.064		1466.5	434.316		1466.5			1466.5			1466.5
	523.231			506.056			478.926		1467.5	479.876		1467.5	462.772		1467.5	437.49		1467.5			1467.5			1467.5
	527.442			504.293			481.694		1468.5	484.086		1468.5	461.009		1468.5	440.259		1468.5			1468.5			1468.5
	525.593			505.465			477.096		1469.5	482.238		1469.5	462.18		1469.5	435.66		1469.5			1469.5			1469.5
	521.632			505.235			478.061		1470.5	478.276		1470.5	461.95		1470.5	436.625		1470.5			1470.5			1470.5
	521.929			503.344			474.61		1471.5	478.574		1471.5	460.059		1471.5	433.174		1471.5			1471.5			1471.5
	517.317			502.781			482.093		1472.5	473.962		1472.5	459.496		1472.5	440.657		1472.5			1472.5			1472.5
	521.274			502.886			477.327		1473.5	477.919		1473.5	459.601		1473.5	435.891		1473.5			1473.5			1473.5
	523.588			507.99			480.585		1474.5	480.232		1474.5	464.706		1474.5	439.15		1474.5			1474.5			1474.5
	524.892			505.467			479.027		1475.5	481.536		1475.5	462.182		1475.5	437.592		1475.5			1475.5			1475.5
	525.301			503.462			480.552		1476.5	481.946		1476.5	460.178		1476.5	439.117		1476.5			1476.5			1476.5
	527.645			504.082			477.761		1477.5	484.29		1477.5	460.797		1477.5	436.325		1477.5			1477.5			1477.5
	522.625			501.704			482.001		1478.5	479.27		1478.5	458.419		1478.5	440.565		1478.5			1478.5			1478.5
	523.7			505.815			478.079		1479.5	480.345		1479.5	462.531		1479.5	436.643		1479.5			1479.5			1479.5
	523.201			504.469			480.496		1480.5	479.846		1480.5	461.184		1480.5	439.061		1480.5			1480.5			1480.5
	524.951			501.66			476.602		1481.5	481.596		1481.5	458.376		1481.5	435.166		1481.5			1481.5			1481.5
	522.525			505.086			479.64			479.169			461.802			438.205
	525.492			504.298			480.874			482.137			461.014			439.438
	525.019			506.436			480.032			481.663			463.151			438.596
	524.605			505.227			480.274			481.25			461.943			438.838
	520.415			508.663			479.687			477.06			465.378			438.251
	523.059			506.226			480.639			479.704			462.941			439.203
	522.038			506.944			478.717			478.683			463.66			437.281
	518.759			503.917			479.168			475.404			460.632			437.732
	525.343			501.53			481.615			481.988			458.245			440.179
	523.259			499.558			483.032			479.903			456.273			441.596
	524.664			504.356			480.863			481.309			461.072			439.427
	521.321			507.797			477.8			477.966			464.513			436.364
	524.081			505.981			476.766			480.726			462.697			435.33
	524.763			506.535			482.61			481.408			463.25			441.174
	525.073			501.602			483.041			481.718			458.317			441.606
	524.435			506.613			476.996			481.079			463.328			435.56
	522.963			506.642			478.768			479.608			463.358			437.333
	523.53			507.171			478.406			480.175			463.886			436.97
	525.368			507.34			477.014			482.012			464.056			435.578
	523.592			500.928			479.977			480.237			457.643			438.542
	525.49			505.683			475.512			482.135			462.398			434.076
	525.422			503.358			483.322			482.067			460.074			441.886
	521.908			507.447			480.766			478.552			464.162			439.33
	523.594			501.315			482.344			480.238			458.031			440.908
	525.003			502.993			479.349			481.648			459.709			437.913
	522.518			504.183			480.468			479.163			460.899			439.032
	522.462			505.945			480.199			479.106			462.661			438.763
	524.529			507.045			479.625			481.174			463.76			438.189
	526.279			503.988			480.805			482.924			460.703			439.369
	524.988			506.754			479.166			481.633			463.469			437.73
	520.261			508.384			479.054			476.906			465.1			437.618
	526.146			503.449			482.607			482.79			460.165			441.171
	525.005			503.104			483.391			481.65			459.82			441.955
	525.432			505.386			478.167			482.077			462.101			436.731
	524.862			503.84			479.74			481.507			460.556			438.304
	521.431			507.743			479.148			478.076			464.459			437.712
	527.159			504.224			477.309			483.804			460.939			435.873
	525.376			502.957			482.213			482.021			459.673			440.777
	524.118			506.482			480.932			480.762			463.197			439.496
	525.204			505.917			478.299			481.849			462.633			436.863
	526.053			504.054			477.457			482.698			460.769			436.022
	521.126			500.58			482.028			477.771			457.295			440.592
	523.154			502.06			479.117			479.799			458.776			437.681
	521.972			505.721			480.918			478.617			462.436			439.482
	526.689			502.396			479.62			483.334			459.112			438.184
	523.884			504.98			479.474			480.528			461.695			438.039
	524.65			505.703			477.286			481.294			462.418			435.85
	524.447			504.98			483.936			481.092			461.696			442.5
	524.093			503.128			482.123			480.738			459.843			440.687
	524.421			502.224			480.616			481.066			458.939			439.18
	523.863			504.158			481.304			480.508			460.874			439.869
	522.112			506.433			479.563			478.757			463.148			438.127
	518.151			504.259			482.064			474.795			460.975			440.628
	525.817			504.27			481.176			482.462			460.985			439.74
	522.077			508.017			483.384			478.721			464.732			441.948
	525.664			504.863			479.685			482.309			461.578			438.249
	523.016			506.618			477.951			479.661			463.333			436.515
	524.163			507.65			481.57			480.807			464.366			440.134
	526.935			511.07			480.19			483.579			467.785			438.754
	525.246			507.566			481.232			481.89			464.281			439.797
	524.34			507.143			482.77			480.985			463.858			441.334
	521.207			502.795			481.562			477.852			459.51			440.126
	523.057			504.024			481.018			479.701			460.739			439.582
	523.543			508.908			479.681			480.188			465.624			438.245
	525.068			505.004			481.919			481.713			461.72			440.483
	524.04			502.808			482.128			480.684			459.524			440.692
	528.149			505.974			481.67			484.794			462.689			440.234
	525.51			504.445			482.231			482.155			461.16			440.796
	522.5			508.009			479.191			479.144			464.724			437.755
	524.646			501.345			485.253			481.29			458.06			443.817
	523.286			508.628			482.879			479.93			465.344			441.443
	526.341			508.581			479.203			482.986			465.297			437.767
	524.535			505.799			482.112			481.18			462.514			440.676
	524.902			506.783			478.514			481.547			463.498			437.078
	526.722			504.732			480.851			483.367			461.447			439.415
	519.833			504.763			480.741			476.478			461.479			439.306
	528.187			503.745			477.941			484.831			460.461			436.505
	523.773			507.287			477.306			480.417			464.002			435.87
	528.091			501.675			485.595			484.736			458.39			444.16
	527.071			507.098			480.198			483.716			463.813			438.762
	522.919			505.473			481.838			479.564			462.189			440.402
	524.752			506.217			484.772			481.397			462.933			443.337
	526.958			504.752			485.136			483.603			461.468			443.7
	525.326			504.79			479.141			481.971			461.506			437.705
	524.712			507.405			477.525			481.356			464.12			436.089
	524.261			504.083			482.284			480.905			460.798			440.848
	526.323			507.485			483.006			482.968			464.2			441.57
	521.808			504.099			481.418			478.453			460.815			439.982
	525.328			505.041			482.48			481.973			461.757			441.044
	522.881			506.114			481.368			479.525			462.83			439.932
	521.564			505.548			479.822			478.209			462.263			438.386
	525.837			503.295			479.428			482.482			460.01			437.992
	526.209			506.151			479.85			482.854			462.866			438.414
	525.093			505.959			482.864			481.738			462.675			441.428
	524.968			505.794			479.682			481.612			462.51			438.246
	525.358			504.643			482.456			482.003			461.359			441.02
	522.401			507.246			480.477			479.046			463.961			439.041
	525.398			507.749			479.694			482.043			464.465			438.258
	523.482			503.716			478.859			480.127			460.431			437.423
	523.14			504.398			483.228			479.785			461.114			441.792
	526.092			506.173			481.776			482.737			462.889			440.34
	529.942			505.274			478.09			486.586			461.99			436.654
	523.675			507.331			482.844			480.32			464.047			441.409
	526.39			509.12			480.447			483.035			465.835			439.012
	522.595			504.85			479.977			479.24			461.565			438.542
	523.278			504.641			480.627			479.923			461.356			439.191
	525.213			507.46			482.803			481.858			464.176			441.367
	524.572			506.006			480.239			481.217			462.722			438.803
	525.909			505.437			484.19			482.554			462.153			442.754
	524.758			502.543			482.145			481.403			459.259			440.709
	525.742			509.576			479.788			482.386			466.291			438.352
	522.941			504.979			478.109			479.586			461.695			436.673
	527.894			511.499			482.466			484.539			468.215			441.031
	527.335			506.961			482.139			483.98			463.676			440.703
	524.629			502.118			483.828			481.274			458.834			442.392
	526.744			504.58			481.437			483.389			461.296			440.002
	523.026			505.966			481.103			479.671			462.681			439.667
	523.089			509.04			478.859			479.734			465.756			437.424
	526.026			507.261			482.409			482.671			463.977			440.973
	526.563			501.954			479.486			483.208			458.669			438.05
	528.056			507.762			479.441			484.701			464.478			438.005
	527.342			506.905			480.119			483.987			463.621			438.684
	527.065			504.854			482.028			483.71			461.569			440.592
	525.101			503.245			486.237			481.746			459.96			444.801
	524.378			509.291			482.106			481.023			466.006			440.67
	528.15			507.562			483.107			484.794			464.278			441.671
	528.308			507.54			479.533			484.953			464.255			438.098
	528.145			507.465			481.712			484.79			464.18			440.276
	523.537			510.161			478.435			480.182			466.876			436.999
	525.534			509.614			478.751			482.179			466.329			437.315
	521.488			509.982			480.49			478.132			466.697			439.054
	526.303			508.207			481.862			482.948			464.922			440.426
	521.679			506.205			481.056			478.324			462.921			439.62
	525.583			502.497			481.48			482.228			459.213			440.044
	528.445			503.688			478.785			485.09			460.403			437.349
	527.242			504.96			480.898			483.887			461.676			439.462
	526.382			506.865			480.998			483.027			463.58			439.563
	524.178			508.246			483.186			480.823			464.962			441.75
	527.416			506.087			484.043			484.061			462.802			442.607
	526.276			505.247			484.262			482.921			461.962			442.826
	524.357			503.836			477.44			481.002			460.552			436.004
	526.621			506.807			478.971			483.266			463.523			437.535
	523.34			507.727			479.566			479.985			464.443			438.13
	523.146			506.762			481.507			479.791			463.477			440.071
	523.434			506.338			479.424			480.078			463.054			437.988
	529.808			506.941			478.833			486.452			463.657			437.397
	524.432			506.196			481.901			481.077			462.911			440.465
	525.344			504.238			481.399			481.988			460.954			439.963
	525.792			510.982			483.32			482.437			467.697			441.885
	527.957			504.174			483.58			484.602			460.89			442.144
	526.579			507.129			482.933			483.224			463.844			441.497
	527.047			510.064			481.081			483.692			466.779			439.645
	528.376			507.459			479.871			485.02			464.175			438.435
	524.627			506.944			477.671			481.272			463.659			436.236
	525.86			507.936			479.089			482.504			464.652			437.653
	522.981			509.564			481.835			479.626			466.28			440.399
	526.158			505.919			481.377			482.803			462.634			439.941
	526.095			507.021			480.265			482.74			463.737			438.829
	530.876			504.811			481.067			487.521			461.527			439.631
	524.186			503.168			478.709			480.831			459.884			437.273
	523.028			509.589			482.967			479.672			466.305			441.531
	525.159			505.372			484.44			481.804			462.088			443.005
	528.209			506.348			482.996			484.853			463.064			441.56
	523.458			506.252			487.588			480.103			462.968			446.152
	522.46			505.397			482.378			479.104			462.112			440.943
	524.681			506.352			478.913			481.326			463.068			437.477
	525.64			509.157			482.617			482.284			465.873			441.181
	525.736			502.96			481.105			482.381			459.675			439.669
	526.618			511.068			484.579			483.262			467.784			443.144
	524.634			508.75			480.503			481.279			465.466			439.067
	527.661			505.937			480.218			484.306			462.652			438.782
	525.191			509.88			480.5			481.835			466.596			439.064
	526.926			509.213			485.16			483.571			465.929			443.724
	528.271			504.736			481.797			484.915			461.451			440.361
	523.748			506.857			478.805			480.393			463.572			437.37
	527.997			505.697			482.585			484.642			462.412			441.149
	527.541			508.682			477.715			484.186			465.398			436.279
	526.034			507.326			479.433			482.679			464.041			437.997
	529.138			509.28			481.15			485.783			465.996			439.714
	524.419			507.296			478.817			481.063			464.012			437.381
	527.632			506.157			481.587			484.277			462.873			440.151
	526.621			507.144			481.276			483.266			463.86			439.84
	529.492			508.118			481.31			486.137			464.834			439.874
	525.671			509.067			482.14			482.316			465.783			440.704
	525.086			503.058			481.496			481.731			459.774			440.061
	525.547			507.801			483.899			482.191			464.517			442.464
	523.207			509.679			480.699			479.852			466.395			439.263
	527.606			508.976			481.023			484.251			465.691			439.587
	527.187			501.882			478.136			483.831			458.598			436.7
	522.517			509.091			481.266			479.161			465.806			439.83
	528.734			507.583			482.064			485.378			464.298			440.628
	526.268			507.432			479.313			482.913			464.148			437.877
	526.5			507.369			482.494			483.144			464.085			441.058
	529.111			500.988			480.453			485.756			457.703			439.017
	527			502.496			479.514			483.645			459.211			438.078
	526.344			508.635			484.855			482.988			465.35			443.42
	528.139			506.549			482.289			484.783			463.264			440.853
	525.848			504.762			482.876			482.493			461.478			441.44
	528.124			506.897			481.982			484.768			463.613			440.547
	524.539			508.036			486.765			481.184			464.752			445.33
	524.394			507.343			481.84			481.039			464.058			440.404
	525.766			504.459			484.366			482.41			461.174			442.93
	527.597			508.425			482.342			484.241			465.14			440.907
	528.249			509.228			484.165			484.893			465.944			442.729
	526.225			504.838			484.372			482.869			461.554			442.936
	531.458			508.7			482.918			488.103			465.415			441.482
	529.786			509.551			483.882			486.43			466.267			442.446
	525.38			504.172			484.28			482.024			460.887			442.844
	524.512			510.796			475.956			481.157			467.512			434.52
	526.349			503.556			480.257			482.994			460.272			438.821
	530.251			503.633			481.719			486.896			460.349			440.283
	524.696			508.321			481.726			481.34			465.037			440.29
	526.685			507.523			482.281			483.33			464.239			440.846
	525.226			504.202			483.759			481.871			460.918			442.323
	530.176			510.062			483.741			486.821			466.778			442.306
	526.294			507.961			478.775			482.939			464.676			437.339
	528.717			507.68			484.655			485.362			464.396			443.219
	526.931			506.665			478.335			483.575			463.38			436.899
	522.961			505.396			481.526			479.605			462.111			440.09
	525.842			511.823			485.358			482.486			468.539			443.922
	526.101			507.231			484.551			482.746			463.947			443.115
	526.409			509.313			477.942			483.054			466.028			436.506
	526.35			511.377			478.627			482.994			468.092			437.191
	529.747			509.228			484.305			486.392			465.943			442.87
	528.588			506.066			480.257			485.233			462.782			438.821
	526.959			501.668			481.523			483.604			458.384			440.087
	526.937			506.628			481.625			483.581			463.343			440.19
	527.179			510.466			480.106			483.824			467.181			438.67
	526.21			507.485			482.347			482.855			464.2			440.911
	527.261			503.52			479.724			483.906			460.236			438.288
	528.624			506.071			478.948			485.268			462.786			437.512
	526.475			508.224			481.695			483.12			464.94			440.259
	526.961			508.117			480.47			483.606			464.832			439.034
	527.794			507.284			481.378			484.439			464			439.942
	525.789			507.805			481.811			482.433			464.52			440.376
	525.766			504.801			478.953			482.411			461.516			437.517
	526.828			506.849			479.352			483.473			463.565			437.916
	527.437			507.952			480.833			484.082			464.668			439.397
	524.835			506.636			482.689			481.48			463.352			441.254
	525.985			508.133			483.295			482.63			464.848			441.859
	523.278			510.113			481.402			479.923			466.828			439.967
	525.505			507.511			484.325			482.15			464.227			442.89
	528.864			505.226			486.184			485.509			461.941			444.748
	526.517			509.436			483.336			483.162			466.152			441.9
	523.251			507.003			483.68			479.896			463.719			442.244
	531.032			506.284			479.119			487.677			463			437.684
	523.828			509.193			481.559			480.473			465.908			440.123
	529.962			504.801			486.194			486.606			461.516			444.758
	525.838			509.515			480.56			482.483			466.23			439.125
	527.649			506.6			479.349			484.293			463.315			437.913
	526.727			508.185			482.97			483.372			464.901			441.534
	525.609			510.418			483.798			482.254			467.134			442.362
	527.263			510.173			481.056			483.907			466.888			439.62
	527.18			511.698			482.761			483.825			468.414			441.325
	527.532			508.481			483.104			484.177			465.197			441.668
	528.221			508.164			478.646			484.865			464.879			437.21
	524.366			511.611			484.547			481.011			468.327			443.111
	529.188			507.119			481.849			485.833			463.834			440.413
	525.381			513.241			487.316			482.026			469.957			445.88
	525.503			509.765			485.721			482.148			466.48			444.286
	525.415			507.922			481.772			482.06			464.638			440.336
	525.414			510.762			484.851			482.058			467.477			443.415
	527.619			505.989			480.706			484.264			462.704			439.27
	525.065			506.493			484.272			481.71			463.208			442.836
	527.184			509.6			483.297			483.828			466.316			441.861
	529.568			511.568			481.468			486.212			468.284			440.032
	527.908			510.881			480.333			484.553			467.596			438.897
	530.894			509.429			478.552			487.539			466.144			437.116
	525.629			509.715			481.725			482.274			466.43			440.289
	527.5			505.42			485.102			484.145			462.135			443.667
	530.207			509.401			479.502			486.852			466.117			438.067
	525.143			507.956			485.385			481.788			464.672			443.949
	526.718			508.818			480.838			483.362			465.533			439.402
	529.177			509.068			480.327			485.822			465.784			438.892
	522.258			505.043			485.046			478.902			461.759			443.611
	526.09			508.096			482.348			482.735			464.812			440.912
	527.168			509.917			482.048			483.813			466.633			440.612
	527.103			508.223			479.724			483.748			464.938			438.288
	526.826			510.228			478.02			483.471			466.944			436.584
	525.795			508.565			480.961			482.44			465.281			439.525
	525.835			510.835			482.528			482.479			467.551			441.092
	527.812			503.473			480.425			484.457			460.189			438.989
	528.057			505.651			482.663			484.701			462.367			441.227
	526.856			506.933			480.671			483.501			463.649			439.235
	524.81			509.673			482.487			481.455			466.389			441.051
	530.083			509.376			484.726			486.727			466.091			443.29
	526.121			508.376			479.453			482.766			465.091			438.017
	521.434			509.424			484.452			478.079			466.139			443.016
	529.846			506.229			483.348			486.491			462.944			441.912
	527.585			511.093			482.727			484.229			467.809			441.291
	527.923			508.022			485.884			484.568			464.738			444.448
	522.777			505.935			481.995			479.422			462.651			440.559
	524.415			506.97			479.413			481.06			463.685			437.977
	526.976			509.342			483.36			483.621			466.057			441.925
	524.739			508.116			486.072			481.384			464.832			444.636
	526.79			510.625			482.293			483.435			467.341			440.857
	525.774			509.841			482.494			482.418			466.557			441.058
	532.487			509.405			482.043			489.131			466.12			440.607
	532.25			507.813			485.878			488.894			464.529			444.442
	527.606			511.398			482.911			484.251			468.113			441.476
	527.386			503.962			480.498			484.03			460.677			439.062
	529.42			505.925			486.358			486.065			462.641			444.922
	529.724			506.711			482.74			486.369			463.427			441.304
	529.915			511.951			478.974			486.56			468.667			437.539
	524.188			506.848			482.859			480.833			463.563			441.423
	528.151			510.546			482.894			484.796			467.261			441.458
	528.495			509.22			481.903			485.139			465.935			440.467
	527.216			508.669			481.626			483.861			465.385			440.19
	527.369			509.251			479.72			484.013			465.966			438.284
	528.987			505.065			485.96			485.631			461.781			444.524
	525.469			509.546			485.765			482.113			466.262			444.329
	529.743			507.471			486.04			486.388			464.186			444.605
	525.271			510.062			480.512			481.916			466.777			439.076
	526.845			507.029			482.087			483.49			463.745			440.651
	526.083			505.543			479.76			482.728			462.259			438.325
	527.329			506.788			479.473			483.973			463.504			438.037
	525.99			509.356			481.569			482.635			466.072			440.133
	527.731			509.942			483.233			484.376			466.658			441.797
	525.34			505.387			483.045			481.985			462.103			441.609
	528.182			507.188			483.191			484.827			463.903			441.755
	528.576			507.778			480.65			485.221			464.494			439.215
	526.726			509.472			484.293			483.371			466.188			442.857
	523.714			512.017			479.837			480.359			468.733			438.401
	528.295			507.193			483.181			484.94			463.909			441.745
	527.941			505.685			483.025			484.586			462.401			441.59
	533.166			511.626			480.392			489.811			468.341			438.956
	528.573			509.329			483.679			485.218			466.044			442.243
	526.052			505.203			483.291			482.697			461.919			441.855
	528.005			507.15			483.223			484.65			463.865			441.787
	530.001			509.402			483.031			486.646			466.117			441.595
	530.103			503.842			484.362			486.747			460.558			442.926
	529.37			508.143			483.405			486.015			464.858			441.969
	528.901			508.165			481.465			485.545			464.88			440.029
	527.595			508.958			486.224			484.239			465.674			444.788
	527.358			513.293			479.7			484.002			470.009			438.264
	528.984			507.999			484.444			485.629			464.714			443.008
	525.017			510.556			480.135			481.662			467.271			438.7
	525.357			506.75			482.342			482.002			463.466			440.907
	528.961			512.143			482.984			485.606			468.859			441.548
	527.514			510.364			481.619			484.158			467.08			440.184
	527.508			508.603			478.109			484.153			465.318			436.674
	529.741			507.731			481.94			486.386			464.447			440.504
	529.6			505.27			482.748			486.245			461.986			441.312
	527.47			507.674			482.928			484.115			464.39			441.492
	528.319			511.196			484.022			484.964			467.912			442.586
	529.258			508.138			484.11			485.902			464.854			442.674
	530.886			506.476			484.105			487.53			463.191			442.669
	523.899			505.751			481.652			480.544			462.467			440.216
	527.238			511.037			481.488			483.882			467.753			440.052
	527.088			507.704			484.022			483.733			464.419			442.586
	527.892			511.355			483.617			484.536			468.071			442.181
	527.264			508.802			487.524			483.908			465.517			446.088
	523.714			511.435			483.931			480.359			468.15			442.495
	526.293			509.769			480.513			482.937			466.484			439.077
	523.466			508.77			485.221			480.11			465.486			443.785
	528.065			514.175			484.3			484.709			470.891			442.864
	530.074			508.899			478.057			486.718			465.614			436.621
	529.935			512.299			483.883			486.58			469.015			442.447
	528.789			512.823			477.977			485.434			469.539			436.541
	530.785			509.513			481.68			487.43			466.228			440.244
	527.689			507.339			481.159			484.334			464.055			439.723
	530.631			510.67			486.653			487.276			467.386			445.217
	528.811			509.362			481.137			485.456			466.077			439.701
	527.25			509.134			481.591			483.895			465.85			440.155
	530.904			511.715			480.267			487.548			468.43			438.831
	528.366			508.193			484.278			485.01			464.909			442.842
	528.082			508.745			484.398			484.727			465.461			442.963
	525.159			508.845			481.014			481.803			465.561			439.578
	528.57			509.742			483.17			485.214			466.457			441.734
	526.426			509.418			480.493			483.071			466.133			439.057
	527.564			510.52			484.432			484.208			467.236			442.996
	529.66			512.938			486.939			486.304			469.654			445.503
	530.735			511.603			482.803			487.38			468.319			441.367
	527.604			510.008			482.363			484.248			466.724			440.927
	523.857			511.841			482.934			480.502			468.557			441.499
	527.097			505.766			485.391			483.742			462.481			443.955
	528.516			503.908			483.531			485.16			460.624			442.096
	531.171			507.779			482.984			487.816			464.495			441.548
	528.534			509.046			487.449			485.178			465.762			446.013
	529.015			509.915			481.305			485.66			466.631			439.869
	531.07			506.961			484.379			487.715			463.677			442.943
	531.904			509.21			485.576			488.549			465.925			444.14
	527.949			509.773			480.624			484.593			466.489			439.188
	527.966			507.952			488.71			484.611			464.667			447.274
	526.404			510.044			483.438			483.049			466.76			442.002
	524.307			510.355			482.552			480.952			467.07			441.116
	529.602			506.334			481.053			486.247			463.05			439.618
	529.188			507.109			482.712			485.832			463.824			441.276
	531.767			509.553			481.711			488.412			466.268			440.275
	526.707			506.088			482.222			483.351			462.804			440.787
	527.598			507.223			482.101			484.243			463.939			440.665
	525.738			510.571			485.039			482.382			467.287			443.603
	529.944			506.545			485.809			486.588			463.26			444.374
	530.111			510.051			484.342			486.755			466.766			442.907
	528.181			509.573			483.333			484.826			466.288			441.897
	523.324			510.41			486.111			479.969			467.126			444.675
	527.384			513.611			483.409			484.029			470.327			441.973
	528.381			510.667			482.133			485.026			467.382			440.697
	525.183			508.956			481.003			481.828			465.671			439.567
	526.887			510.802			481.052			483.532			467.518			439.616
	529.727			511.339			482.196			486.371			468.054			440.76
	529.819			511.001			482.85			486.464			467.716			441.414
	531.216			509.899			482.704			487.86			466.615			441.269
	531.121			511.826			480.546			487.766			468.541			439.111
	527.611			505.261			483.735			484.255			461.976			442.299
	525.304			509.475			489.438			481.948			466.191			448.002
	527.656			507.627			481.476			484.3			464.342			440.04
	528.466			510.589			483.77			485.111			467.304			442.334
	527.443			511.651			484.014			484.088			468.366			442.578
	527.438			505.671			482.027			484.083			462.386			440.591
	529.768			508.547			486.282			486.413			465.263			444.846
	527.754			508.934			483.071			484.399			465.649			441.635
	531.301			510.679			483.583			487.945			467.394			442.148
	528.293			507.797			486.773			484.937			464.513			445.337
	524.247			509.939			480.61			480.892			466.654			439.174
	530.364			510.909			486.957			487.009			467.625			445.521
	526.943			511.288			483.667			483.588			468.003			442.232
	531.198			509.197			481.074			487.843			465.912			439.638
	530.2			508.032			484.893			486.844			464.748			443.457
	529.739			509.819			482.358			486.383			466.535			440.922
	529.027			512.85			479.804			485.672			469.566			438.368
	527.747			508.798			483.108			484.392			465.514			441.673
	531.483			508.769			482.577			488.128			465.484			441.141
	527.819			512.096			484.393			484.463			468.812			442.957
	530.843			509.9			477.596			487.487			466.616			436.16
	525.873			510.175			477.876			482.518			466.891			436.44
	532.234			508.825			484.522			488.879			465.54			443.086
	528.14			506.229			484.816			484.785			462.944			443.38
	529.409			510.395			482.401			486.054			467.11			440.965
	528.905			510.002			480.88			485.55			466.717			439.444
	527.916			510.146			484.498			484.56			466.861			443.062
	527.439			506.735			482.814			484.084			463.45			441.378
	524.431			508.276			483.14			481.075			464.992			441.705
	528.845			509.174			484.975			485.49			465.89			443.539
	526.126			508.656			481.005			482.771			465.371			439.57
	531.748			511.327			480.089			488.392			468.043			438.653
	528.825			504.705			480.871			485.469			461.421			439.436
	528.72			509.662			484.724			485.365			466.377			443.288
	530.515			514.661			483.474			487.159			471.376			442.038
	528.243			511.894			482.265			484.888			468.609			440.829
	524.136			507.862			480.763			480.781			464.577			439.327
	524.955			508.27			481.016			481.6			464.986			439.58
	526.408			512.693			486.057			483.053			469.409			444.622
	529.876			509.514			487.074			486.521			466.23			445.639
	527.299			506.811			484.087			483.944			463.526			442.651
	526.077			513.824			481.402			482.722			470.54			439.967
	530.471			508.029			485.581			487.116			464.744			444.145
	525.856			511.628			479.573			482.501			468.344			438.137
	529.082			508.822			484.968			485.727			465.538			443.532
	532.076			506.229			482.592			488.72			462.944			441.157
	526.903			510.182			485.957			483.548			466.897			444.521
	529.89			511.691			483.859			486.535			468.407			442.423
	528.274			511.696			485.32			484.919			468.412			443.884
	532.589			511.445			489.75			489.234			468.16			448.314
	533.001			508.738			484.143			489.646			465.454			442.708
	528.298			511.49			482.435			484.943			468.205			440.999
	522.559			514.466			482.892			479.204			471.182			441.456
	525.648			509.02			481.378			482.292			465.735			439.943
	527.925			509.539			486.981			484.57			466.255			445.546
	530.651			512.361			484.572			487.295			469.077			443.137
	529.887			506.608			483.037			486.531			463.324			441.601
	529.255			510.038			483.637			485.9			466.754			442.201
	527.661			510.691			483.775			484.306			467.406			442.339
	525.786			508.222			484.261			482.431			464.937			442.825
	527.807			513.023			484.91			484.452			469.739			443.474
	527.109			510.413			481.856			483.753			467.128			440.42
	528.062			509.017			482.696			484.707			465.732			441.26
	529.276			510.327			486.308			485.921			467.043			444.872
	528.39			511.083			484.821			485.034			467.798			443.385
	525.157			511.098			480.563			481.802			467.813			439.127
	526.886			507.824			481.266			483.53			464.539			439.83
	527.632			511.513			486.075			484.277			468.229			444.639
	526.282			508.451			479.954			482.927			465.166			438.518
	525.493			508.05			483.76			482.138			464.766			442.324
	530.294			507.25			481.599			486.939			463.966			440.163
	527.277			510.931			485.972			483.922			467.646			444.537
	528.763			510.751			484.292			485.408			467.466			442.856
	530.809			507.98			483.271			487.453			464.695			441.835
	529.239			509.086			486.426			485.884			465.801			444.991
	526.023			510.801			484.091			482.668			467.517			442.655
	530.079			505.668			482.857			486.723			462.384			441.421
	526.402			512.167			486.558			483.046			468.883			445.122
	527.449			507.659			486.785			484.093			464.375			445.349
	525.638			509.952			487.535			482.282			466.668			446.099
	525.653			508.743			488.97			482.298			465.458			447.534
	531.344			509.862			484.176			487.989			466.578			442.74
	526.25			511.368			485.954			482.895			468.083			444.518
	531.646			510.532			486.242			488.291			467.248			444.806
	529.812			513.611			485.05			486.457			470.326			443.614
	528.352			509.259			484.728			484.997			465.975			443.292
	528.816			505.185			482.681			485.46			461.901			441.245
	530.884			510.063			484.346			487.528			466.779			442.91
	528.025			507.93			483.107			484.669			464.646			441.671
	527.065			507.026			485.377			483.71			463.741			443.941
	526.908			509.786			489.575			483.552			466.502			448.139
	528.472			510.03			481.227			485.117			466.745			439.791
	528.691			511.624			486.737			485.336			468.339			445.301
	528.728			509.532			486.545			485.373			466.248			445.109
	531.488			506.717			482.395			488.132			463.432			440.959
	527.564			506.704			481.91			484.209			463.419			440.474
	529.83			509.302			484.892			486.475			466.018			443.457
	529.225			507.612			482.225			485.87			464.328			440.789
	528.906			506.632			483.337			485.551			463.348			441.901
	530.425			510.814			484.765			487.07			467.53			443.329
	528.45			510.02			483.365			485.095			466.736			441.929
	526.763			511.999			485.931			483.407			468.715			444.495
	525.52			507.363			486.219			482.164			464.079			444.783
	529.798			511.963			486.93			486.443			468.679			445.494
	529.928			510.891			487.127			486.573			467.606			445.691
	526.057			510.719			486.164			482.702			467.435			444.728
	527.12			507.126			484.861			483.765			463.841			443.425
	530.162			511.561			481.193			486.806			468.277			439.758
	532.204			508.646			479.865			488.849			465.361			438.429
	523.312			503.623			486.817			479.956			460.338			445.381
	528.646			508.966			484.122			485.29			465.681			442.686
[truncated: 6,923 more rows]
[truncated: 144 more columns]

## Sheet: Figure 4c
Actin	Sample3			Sample3			Sample3			Sample3			Sample3			Sample3			Sample3			Sample3			Sample3			Sample3				Arp2/3 complex	Sample3			Sample3			Sample3			Sample3			Sample3			Sample3
[truncated: 3,002 more rows]
[truncated: 144 more columns]

## Sheet: Figure 5c
MCF10A WT	FRAMES	X	Y		x vector	y vector		time	0	10	20	30	40		KO12	FRAMES	X	Y		x vector	y vector		time	0	10	20	30	40		KO1/2 WT2	FRAMES	X	Y		x vector	y vector		time	0	10	20	30	40		KO1/2 WT13	FRAMES	X	Y
[truncated: 2,960 more rows]
[truncated: 56 more columns]

## Sheet: Suppl.Fig.4a
Actin																															actin+Arp2/3	Sample3			Sample3			Sample3			Sample3			Sample3			Sample3
[truncated: 8,922 more rows]
[truncated: 254 more columns]

[truncated: 4 more sheets: Suppl.Fig.5d, Suppl.Fig.5e, Raw Blot Fig.5a, RawBlot Fig. 5b]
